# Supplementary material for: Photoredox Catalytic Synthesis of Indoles via Direct N–H Activation to Generate Putative Aminyl Radicals
Source: Org Lett. 2025 Sep 8;27(37):10537–41. doi: 10.1021/acs.orglett.5c03410 (PMC12455651; doi:10.1021/acs.orglett.5c03410)
Supplement: Supplementary file 2 [file ol5c03410_si_002.xyz]

37
1a-N G = -843.050002
C        1.5225200        0.8033170        0.5052560
C        2.1586940        2.0196520        0.2312290
C        3.3961640        2.0374970       -0.4112680
C        2.1295130       -0.4147250        0.1287580
C        3.3880310       -0.3756950       -0.4914730
H        1.6800210        2.9425050        0.5350540
C        4.0204740        0.8370370       -0.7658610
H        3.8512390       -1.3114720       -0.7878730
H        3.8778820        2.9874590       -0.6215390
H        4.9864800        0.8458170       -1.2607470
C       -0.8934080        1.3285960        0.7748930
C       -2.0942100        0.9485980        1.4145730
C       -3.2853400        1.4875430        0.9581750
H       -2.0756480        0.2354670        2.2323320
C       -2.0297040        2.7141390       -0.6630190
C       -3.2655200        2.3964610       -0.1107510
H       -4.2234430        1.2018100        1.4240050
H       -1.9615830        3.4156260       -1.4916210
H       -4.1758340        2.8400470       -0.4977490
C        1.4422030       -1.7167660        0.3651070
C        2.0782100       -2.7214780        0.9964830
H        1.6218840       -3.6988100        1.1167060
H        3.0769870       -2.5863230        1.3985980
C        0.0535500       -1.8674440       -0.1548080
C       -0.3385340       -1.2114950       -1.3339750
C       -0.8963220       -2.6537160        0.5195030
C       -1.6338160       -1.3502110       -1.8331380
H        0.3759270       -0.5855400       -1.8580740
C       -2.1924270       -2.7929020        0.0210780
H       -0.6252860       -3.1360320        1.4533440
C       -2.5669470       -2.1427430       -1.1587940
H       -1.9157270       -0.8329350       -2.7452350
H       -2.9142940       -3.3964330        0.5631390
H       -3.5782040       -2.2424260       -1.5409380
N        0.3016500        0.7741310        1.2201480
N       -0.8611170        2.1996370       -0.2413970
H        0.1716530       -0.0551660        1.7835540
37
1a-rc G = -842.848514
C        1.2452680        0.7693270        0.0220820
C        1.8521270        1.9938310       -0.3747560
C        3.1866910        2.0162620       -0.7222290
C        2.0184650       -0.4533580        0.0429290
C        3.3633090       -0.3757160       -0.3108250
H        1.2509070        2.8898080       -0.3876650
C        3.9520060        0.8353270       -0.6871670
H        3.9516470       -1.2856680       -0.3176980
H        3.6442060        2.9504810       -1.0276200
H        4.9989980        0.8584610       -0.9691610
C       -1.0759450        1.6261470        0.5527810
C       -2.3614640        1.1207180        0.8399490
C       -3.4015900        2.0312980        0.9816760
H       -2.5294910        0.0536200        0.9380080
C       -1.8110990        3.7870730        0.5569010
C       -3.1287490        3.3922290        0.8380880
H       -4.4049570        1.6832460        1.1991350
H       -1.5643330        4.8388390        0.4461090
H       -3.9078120        4.1380700        0.9431900
C        1.4383450       -1.7583150        0.4533720
C        2.0791360       -2.5098230        1.3696790
H        1.7031150       -3.4861230        1.6559940
H        2.9843810       -2.1612930        1.8545200
C        0.1634050       -2.2018060       -0.1768080
C       -0.0813840       -1.9389100       -1.5373000
C       -0.8202470       -2.8720660        0.5722060
C       -1.2723670       -2.3486130       -2.1349470
H        0.6671230       -1.4181580       -2.1266390
C       -2.0128210       -3.2793130       -0.0285940
H       -0.6589650       -3.0504080        1.6303810
C       -2.2422780       -3.0190990       -1.3823180
H       -1.4441600       -2.1438760       -3.1868250
H       -2.7662530       -3.7875650        0.5646170
H       -3.1730340       -3.3292900       -1.8463490
N       -0.0592390        0.6881940        0.4110950
N       -0.8001820        2.9301360        0.4167950
H       -0.3770420       -0.2606350        0.6010710
41
1g-N G = -957.557174
C        1.5373310        0.7149650        0.7612170
C        2.2455210        1.9029840        0.5840060
C        3.5184270        1.9098550        0.0083540
C        2.1188480       -0.5076120        0.3575300
C        3.4045390       -0.5009580       -0.1903280
H        1.7966210        2.8351430        0.9058110
C        4.1064230        0.6971040       -0.3711780
H        3.8595640       -1.4308740       -0.5138650
H        4.0352210        2.8521700       -0.1213330
C       -0.8809740        1.2706680        0.8556130
C       -2.1353500        0.8998590        1.3903620
C       -3.2790460        1.4515370        0.8389410
H       -2.1911760        0.1815600        2.2017400
C       -1.8816520        2.6716690       -0.6667430
C       -3.1622040        2.3635990       -0.2214840
H       -4.2554030        1.1720190        1.2229230
H       -1.7386350        3.3753410       -1.4840380
H       -4.0330390        2.8166520       -0.6815760
C        1.3728490       -1.7917140        0.4997840
C        1.9289620       -2.8361820        1.1411410
H        1.4313150       -3.7987550        1.2013190
H        2.9020230       -2.7488300        1.6133180
C        0.0215880       -1.8732650       -0.1209350
C       -0.2608090       -1.1630690       -1.2998180
C       -0.9993870       -2.6515400        0.4510620
C       -1.5180890       -1.2422810       -1.8992130
H        0.5091580       -0.5417110       -1.7445310
C       -2.2576540       -2.7301690       -0.1468840
H       -0.8142400       -3.1752550        1.3835680
C       -2.5222530       -2.0275990       -1.3266720
H       -1.7149850       -0.6835130       -2.8091140
H       -3.0362870       -3.3281790        0.3171400
H       -3.5043560       -2.0809880       -1.7863370
N        0.2692810        0.7137200        1.3996440
N       -0.7566920        2.1465780       -0.1503920
O        5.3491720        0.5823680       -0.9328650
C        6.1017160        1.7776070       -1.1475860
H        7.0409620        1.4602880       -1.5999120
H        5.5771640        2.4567460       -1.8289330
H        6.3052680        2.2910620       -0.2012970
H        0.0912700       -0.0996900        1.9731850
41
1g-rc G = -957.366970
C        1.2673100        0.6991260        0.2469140
C        1.9412430        1.9075300       -0.0889200
C        3.2800940        1.9032450       -0.4064390
C        1.9966960       -0.5507100        0.2368950
C        3.3351880       -0.5274220       -0.0822630
H        1.3802340        2.8296100       -0.0778530
C        3.9976140        0.6835580       -0.4022130
H        3.9031060       -1.4493830       -0.1169510
H        3.7684890        2.8360680       -0.6545920
C       -1.0424610        1.6259400        0.7043280
C       -2.3275490        1.1775150        1.0641940
C       -3.3428530        2.1215160        1.1590430
H       -2.5169650        0.1272080        1.2582300
C       -1.7364480        3.7978750        0.5479670
C       -3.0486590        3.4614930        0.8966550
H       -4.3463690        1.8148660        1.4323480
H       -1.4679450        4.8290650        0.3374750
H       -3.8103350        4.2297710        0.9592110
C        1.3397110       -1.8447630        0.5773670
C        1.8556650       -2.6073780        1.5582220
H        1.4364200       -3.5786470        1.7980050
H        2.7076680       -2.2736540        2.1403350
C        0.1411560       -2.2476420       -0.2085460
C        0.0279390       -1.8841340       -1.5625330
C       -0.9002350       -2.9852680        0.3825090
C       -1.0872920       -2.2634020       -2.3091440
H        0.8207730       -1.3114510       -2.0336050
C       -2.0154490       -3.3630290       -0.3660490
H       -0.8463550       -3.2413260        1.4355860
C       -2.1127770       -3.0043480       -1.7137960
H       -1.1557800       -1.9797310       -3.3545730
H       -2.8138170       -3.9257490        0.1073480
H       -2.9842850       -3.2924510       -2.2929850
N       -0.0420100        0.6541450        0.6099440
N       -0.7462100        2.9048510        0.4516210
O        5.2911450        0.5688700       -0.6976300
C        6.0542630        1.7403990       -1.0574710
H        7.0604930        1.3756380       -1.2509630
H        5.6391520        2.1986930       -1.9581930
H        6.0643570        2.4534160       -0.2299130
H       -0.3839330       -0.2786020        0.8220590
40
1h-N G = -882.351593
C        1.5122130        0.8157870        0.5085830
C        2.1514760        2.0288970        0.2270150
C        3.3860300        2.0433250       -0.4161650
C        2.1241750       -0.3974460        0.1366450
C        3.3824270       -0.3560040       -0.4864500
H        1.6743560        2.9552500        0.5236460
C        4.0299840        0.8481840       -0.7754950
H        3.8438600       -1.2949380       -0.7783710
H        3.8636370        2.9958820       -0.6301210
C       -0.9063570        1.3279170        0.7628200
C       -2.1094060        0.9522680        1.4015020
C       -3.3006600        1.4766610        0.9292960
H       -2.0919660        0.2529270        2.2309380
C       -2.0425050        2.6830380       -0.7047700
C       -3.2799000        2.3677540       -0.1547120
H       -4.2399060        1.1932330        1.3943200
H       -1.9735030        3.3709990       -1.5446540
H       -4.1903800        2.7996730       -0.5543540
C        1.4466520       -1.7038050        0.3771010
C        2.0922330       -2.7045230        1.0053120
H        1.6425440       -3.6845860        1.1281610
H        3.0923990       -2.5631830        1.4017910
C        0.0568480       -1.8652690       -0.1362260
C       -0.3456640       -1.2123820       -1.3135250
C       -0.8833580       -2.6610840        0.5405860
C       -1.6410560       -1.3634060       -1.8088510
H        0.3608630       -0.5784520       -1.8386330
C       -2.1797280       -2.8123120        0.0462890
H       -0.6045770       -3.1418400        1.4729690
C       -2.5643470       -2.1653650       -1.1321530
H       -1.9308830       -0.8480450       -2.7195770
H       -2.8939580       -3.4232350        0.5902170
H       -3.5758090       -2.2747910       -1.5111240
N        0.2896580        0.7917250        1.2243460
N       -0.8735270        2.1824320       -0.2679460
H        0.1650040       -0.0252500        1.8067110
C        5.3763070        0.8697570       -1.4584700
H        5.7110780       -0.1410270       -1.7063510
H        5.3416870        1.4527950       -2.3855450
H        6.1372710        1.3291840       -0.8171150
40
1h-rc G = -882.154652
C        1.2271800        0.7718500       -0.0274120
C        1.8319090        1.9870880       -0.4593700
C        3.1502740        1.9964950       -0.8486390
C        2.0012210       -0.4493460       -0.0186370
C        3.3301090       -0.3827080       -0.4165890
H        1.2378490        2.8879960       -0.4635360
C        3.9349410        0.8162180       -0.8321320
H        3.9101170       -1.2987430       -0.4284960
H        3.5998440        2.9275770       -1.1782720
C       -1.0736270        1.6460110        0.5578510
C       -2.3423900        1.1531850        0.9224970
C       -3.3758960        2.0690850        1.0779080
H       -2.5039850        0.0906050        1.0691620
C       -1.8123520        3.8059320        0.5124840
C       -3.1129500        3.4241090        0.8695670
H       -4.3674160        1.7295900        1.3554760
H       -1.5712380        4.8519550        0.3474830
H       -3.8878920        4.1732940        0.9811920
C        1.4302220       -1.7487090        0.4253520
C        2.0815430       -2.4746200        1.3540960
H        1.7163650       -3.4476950        1.6645930
H        2.9872650       -2.1077340        1.8243440
C        0.1568480       -2.2120490       -0.1923940
C       -0.1065610       -1.9503300       -1.5494370
C       -0.8060790       -2.9043370        0.5633850
C       -1.2943780       -2.3830910       -2.1374750
H        0.6258910       -1.4139730       -2.1449340
C       -1.9950920       -3.3349760       -0.0273350
H       -0.6321780       -3.0819340        1.6196320
C       -2.2428080       -3.0761870       -1.3783360
H       -1.4800910       -2.1788130       -3.1871060
H       -2.7321350       -3.8605660        0.5714150
H       -3.1710320       -3.4048580       -1.8347010
N       -0.0603740        0.7002870        0.4062420
N       -0.8066680        2.9422210        0.3588730
H       -0.3731060       -0.2410230        0.6330380
C        5.3665860        0.8547000       -1.2678750
H        5.8402570       -0.1254880       -1.1925170
H        5.4407680        1.2021380       -2.3052090
H        5.9322700        1.5675920       -0.6565480
37
1i-N G = -1302.660138
C        1.5022250        0.7930590        0.4932390
C        2.1291220        2.0104870        0.2020020
C        3.3677140        2.0398910       -0.4348780
C        2.1235680       -0.4227340        0.1330770
C        3.3826400       -0.3879310       -0.4835780
H        1.6446800        2.9356210        0.4864240
C        3.9871150        0.8337710       -0.7607590
H        3.8611020       -1.3157960       -0.7740930
H        3.8484670        2.9851650       -0.6589170
C       -0.9048700        1.3469790        0.7762980
C       -2.1082410        0.9751500        1.4145050
C       -3.2911950        1.5473730        0.9768400
H       -2.0988080        0.2446800        2.2166770
C       -2.0208020        2.7853150       -0.6245020
C       -3.2592500        2.4793490       -0.0714910
H       -4.2320700        1.2700850        1.4420430
H       -1.9432330        3.5033330       -1.4377970
H       -4.1628180        2.9493090       -0.4427290
C        1.4488300       -1.7307940        0.3733500
C        2.0917380       -2.7214240        1.0188030
H        1.6450660       -3.7022220        1.1450200
H        3.0852870       -2.5712170        1.4282780
C        0.0664970       -1.8957880       -0.1581520
C       -0.3235620       -1.2409720       -1.3387350
C       -0.8791540       -2.6946010        0.5072250
C       -1.6136200       -1.3922750       -1.8476010
H        0.3878090       -0.6072270       -1.8577700
C       -2.1698760       -2.8464040       -0.0013410
H       -0.6101750       -3.1768410        1.4416490
C       -2.5428380       -2.1968350       -1.1820510
H       -1.8941320       -0.8764510       -2.7608970
H       -2.8887440       -3.4599270        0.5332970
H       -3.5499080       -2.3070910       -1.5721530
N        0.2828230        0.7598470        1.2015380
N       -0.8604190        2.2386020       -0.2207250
Cl       5.5615130        0.8554010       -1.5577580
H        0.1444030       -0.0740810        1.7558650
37
1i-rc G = -1302.457414
C        1.2437050        0.7664540        0.0315100
C        1.8514540        1.9912390       -0.3618690
C        3.1770890        2.0203510       -0.7335230
C        2.0126600       -0.4571200        0.0241040
C        3.3474850       -0.3921850       -0.3524330
H        1.2576120        2.8925210       -0.3533800
C        3.9249900        0.8285500       -0.7218510
H        3.9369150       -1.2998420       -0.3839490
H        3.6412900        2.9517490       -1.0338470
C       -1.0687890        1.6222270        0.5914510
C       -2.3336170        1.1233010        0.9653670
C       -3.3741770        2.0331080        1.1099660
H       -2.4863940        0.0619530        1.1286330
C       -1.8233860        3.7750250        0.5164790
C       -3.1216380        3.3865040        0.8822220
H       -4.3624720        1.6900360        1.3940920
H       -1.5925710        4.8206910        0.3358270
H       -3.9020340        4.1313020        0.9846360
C        1.4306900       -1.7648600        0.4276430
C        2.0682430       -2.5170530        1.3444630
H        1.6919910       -3.4940570        1.6277900
H        2.9716730       -2.1685690        1.8327830
C        0.1585700       -2.1994690       -0.2133300
C       -0.0828320       -1.9145420       -1.5697570
C       -0.8254870       -2.8838600        0.5219880
C       -1.2707020       -2.3181710       -2.1777050
H        0.6660460       -1.3835520       -2.1493980
C       -2.0147370       -3.2849000       -0.0890280
H       -0.6670730       -3.0792470        1.5775860
C       -2.2407270       -3.0037960       -1.4392000
H       -1.4397110       -2.0970090       -3.2266860
H       -2.7684190       -3.8049440        0.4935340
H       -3.1689210       -3.3095520       -1.9112030
N       -0.0500390        0.6854270        0.4482760
N       -0.8123390        2.9183410        0.3727290
Cl       5.5907410        0.8673810       -1.1977840
H       -0.3582010       -0.2606200        0.6640650
37
1k-N G = -942.299902
C        1.5249190        0.8028640        0.5176710
C        2.1617280        2.0195670        0.2469020
C        3.3943970        2.0504820       -0.4037870
C        2.1262670       -0.4135330        0.1280280
C        3.3813640       -0.3820660       -0.4992680
H        1.6885630        2.9423520        0.5578400
C        3.9805380        0.8409440       -0.7522070
H        3.8609250       -1.3006660       -0.8169710
H        3.8955770        2.9866840       -0.6219610
C       -0.8882310        1.3213430        0.7784250
C       -2.0929470        0.9454270        1.4118370
C       -3.2807830        1.4793510        0.9409010
H       -2.0804420        0.2392020        2.2354250
C       -2.0133930        2.6935210       -0.6806020
C       -3.2532330        2.3788230       -0.1356710
H       -4.2224120        1.1965340        1.4013220
H       -1.9390550        3.3880590       -1.5144440
H       -4.1608960        2.8179220       -0.5338220
C        1.4405430       -1.7174080        0.3600950
C        2.0823500       -2.7227080        0.9836310
H        1.6260130       -3.6995230        1.1063830
H        3.0839690       -2.5885780        1.3788090
C        0.0491430       -1.8625120       -0.1521380
C       -0.3492980       -1.1974500       -1.3238810
C       -0.8958190       -2.6554170        0.5212300
C       -1.6470770       -1.3333820       -1.8172060
H        0.3611990       -0.5663670       -1.8471430
C       -2.1942440       -2.7915840        0.0284140
H       -0.6193280       -3.1452650        1.4494950
C       -2.5755220       -2.1323180       -1.1442560
H       -1.9343500       -0.8087950       -2.7233680
H       -2.9126630       -3.4002970        0.5691660
H       -3.5886930       -2.2300790       -1.5217220
N        0.3067490        0.7763060        1.2371000
N       -0.8480990        2.1837860       -0.2445340
F        5.1948660        0.8562510       -1.3835670
H        0.1807540       -0.0445700        1.8136230
37
1k-rc G = -942.097898
C        1.2431900        0.7678370        0.0252950
C        1.8509820        1.9947350       -0.3655790
C        3.1793960        2.0268070       -0.7296950
C        2.0118230       -0.4576550        0.0260270
C        3.3495290       -0.3920700       -0.3419150
H        1.2535790        2.8935570       -0.3613360
C        3.9075590        0.8317540       -0.7054330
H        3.9553950       -1.2889380       -0.3748850
H        3.6592120        2.9493960       -1.0332610
C       -1.0698890        1.6286800        0.5792690
C       -2.3427230        1.1286860        0.9241550
C       -3.3802890        2.0408830        1.0741440
H       -2.5028610        0.0642830        1.0591780
C       -1.8111810        3.7869230        0.5427440
C       -3.1168610        3.3975430        0.8804950
H       -4.3744500        1.6972160        1.3361630
H       -1.5719670        4.8351380        0.3900360
H       -3.8945130        4.1444200        0.9883720
C        1.4306020       -1.7641700        0.4347950
C        2.0691940       -2.5109230        1.3554480
H        1.6931470       -3.4863770        1.6444150
H        2.9724340       -2.1597740        1.8422310
C        0.1588570       -2.2042470       -0.2027320
C       -0.0839390       -1.9276830       -1.5606730
C       -0.8225510       -2.8879100        0.5368760
C       -1.2711920       -2.3378350       -2.1655200
H        0.6632410       -1.3978700       -2.1436140
C       -2.0109330       -3.2957910       -0.0711660
H       -0.6632020       -3.0765000        1.5935040
C       -2.2385940       -3.0224390       -1.4226830
H       -1.4416300       -2.1227550       -3.2155150
H       -2.7626880       -3.8148920        0.5146960
H       -3.1662440       -3.3333180       -1.8923920
N       -0.0555510        0.6887790        0.4302130
N       -0.8027090        2.9280780        0.3944560
F        5.2007970        0.8613480       -1.0672100
H       -0.3715870       -0.2580210        0.6308460
45
1l-N G = -1072.058307
C        1.4368950        0.7845010        0.5504020
C        2.0727090        2.0022580        0.2905800
C        3.3221560        2.0401980       -0.3235220
C        2.0641980       -0.4281910        0.1968760
C        3.3300820       -0.3748060       -0.4043860
H        1.6042750        2.9333570        0.5833120
C        3.9592340        0.8361500       -0.6811660
H        3.8208280       -1.2927540       -0.7097160
C       -0.9832610        1.3051990        0.7637930
C       -2.1980880        0.9300560        1.3790150
C       -3.3783460        1.4656000        0.8915230
H       -2.1979890        0.2232530        2.2023000
C       -2.0859150        2.6805840       -0.7094830
C       -3.3340460        2.3665780       -0.1834300
H       -4.3268650        1.1833260        1.3379340
H       -1.9987820        3.3762170       -1.5412190
H       -4.2352600        2.8072490       -0.5943200
C        1.3915750       -1.7393410        0.4188190
C        2.0345520       -2.7422700        1.0461610
H        1.5892980       -3.7263110        1.1514860
H        3.0280640       -2.5989620        1.4584230
C        0.0102570       -1.9033660       -0.1163460
C       -0.3761200       -1.2473870       -1.2974350
C       -0.9370040       -2.7051510        0.5430570
C       -1.6631820       -1.4009480       -1.8130110
H        0.3362050       -0.6092550       -1.8095740
C       -2.2250840       -2.8591990        0.0280960
H       -0.6705710       -3.1885670        1.4776790
C       -2.5937110       -2.2090180       -1.1536190
H       -1.9408410       -0.8833100       -2.7262010
H       -2.9453210       -3.4748880        0.5585230
H       -3.5987750       -2.3207100       -1.5485790
N        0.2021030        0.7558960        1.2399500
N       -0.9273450        2.1690990       -0.2574860
O        5.2025990        0.8220160       -1.2780040
O        3.8831970        3.2687720       -0.5924060
C        5.2231390        1.3104050       -2.6325490
H        6.2571580        1.2289640       -2.9696360
H        4.5773600        0.6916110       -3.2654890
H        4.8974780        2.3534640       -2.6766250
C        5.0882860        3.5641200        0.1395090
H        5.3903030        4.5658370       -0.1678510
H        4.8849630        3.5530320        1.2160060
H        5.8769580        2.8456260       -0.0980150
H        0.0634410       -0.0675630        1.8096950
45
1l-rc G = -1071.873128
C        1.3439750        0.5559060        0.0834600
C        2.0237100        1.7398530       -0.2732800
C        3.3252860        1.7056340       -0.7380630
C        2.0085750       -0.7261690       -0.0462330
C        3.3069540       -0.7371150       -0.5081760
H        1.5003510        2.6743690       -0.1549410
C        4.0029260        0.4383660       -0.8615270
H        3.8272460       -1.6782620       -0.6382550
C       -0.8576080        1.5766490        0.7875490
C       -2.1517840        1.1801660        1.1737100
C       -3.0997470        2.1714000        1.3903120
H       -2.3975370        0.1299370        1.2902600
C       -1.4247930        3.7934500        0.8307160
C       -2.7354190        3.5103530        1.2171550
H       -4.1078750        1.9034820        1.6871350
H       -1.0997910        4.8196390        0.6849820
H       -3.4446870        4.3141370        1.3762520
C        1.3452240       -2.0056780        0.3223240
C        1.9622030       -2.8528910        1.1673280
H        1.5299300       -3.8168690        1.4132900
H        2.9093750       -2.5974150        1.6296770
C        0.0192300       -2.3113830       -0.2823840
C       -0.2688220       -1.9044960       -1.5976630
C       -0.9705920       -2.9936330        0.4470560
C       -1.5070120       -2.1872920       -2.1732290
H        0.4831550       -1.3713180       -2.1712260
C       -2.2097040       -3.2745650       -0.1305560
H       -0.7765270       -3.2811870        1.4752460
C       -2.4818420       -2.8730650       -1.4415400
H       -1.7115220       -1.8711530       -3.1912260
H       -2.9661690       -3.7948350        0.4484050
H       -3.4486290       -3.0851840       -1.8868520
N        0.0761480        0.5558440        0.5753130
N       -0.4954580        2.8516870        0.6188210
O        5.2430140        0.2370700       -1.2941030
O        4.0198240        2.7975360       -1.0878690
C        6.1562320        1.2701900       -1.7418580
H        7.0550820        0.7236080       -2.0199540
H        5.7406380        1.7948090       -2.6015460
H        6.3623490        1.9686900       -0.9318080
C        3.3887890        4.0862250       -0.9848430
H        4.1380740        4.7988630       -1.3232470
H        2.5063370        4.1296430       -1.6291230
H        3.1124420        4.2918660        0.0530040
H       -0.3007440       -0.3654790        0.7705770
41
1m-1-N G = -957.559059
C        1.6543460        0.5812280        0.6384340
C        2.3637960        1.7770700        0.4616440
C        3.6323050        1.7512820       -0.1215330
C        2.2033170       -0.6532730        0.2351410
C        3.4949070       -0.6478660       -0.3195850
H        1.9103830        2.6993320        0.7924070
C        4.2078530        0.5296450       -0.5044010
H        3.9261700       -1.5895550       -0.6435350
C       -0.7176200        1.3092340        0.9032870
C       -1.9618630        0.9843490        1.4890440
C       -3.0858690        1.6849670        1.0849270
H       -2.0280040        0.1910520        2.2265760
C       -1.6870290        2.9460400       -0.3854350
C       -2.9575270        2.6967670        0.1210470
H       -4.0554670        1.4467260        1.5112140
H       -1.5352550        3.7214380       -1.1330670
H       -3.8124490        3.2685650       -0.2214570
C        1.4358790       -1.9229160        0.3618760
C        1.9904090       -3.0090520        0.9344610
H        1.4773550       -3.9650800        0.9597210
H        2.9796530       -2.9641740        1.3783380
C        0.0587750       -1.9591680       -0.2097990
C       -0.2576520       -1.2018260       -1.3505980
C       -0.9544150       -2.7366920        0.3768290
C       -1.5403320       -1.2335390       -1.8980180
H        0.5072230       -0.5814540       -1.8057760
C       -2.2384730       -2.7690740       -0.1698510
H       -0.7415040       -3.2974490        1.2814620
C       -2.5371870       -2.0187110       -1.3111430
H       -1.7626660       -0.6398570       -2.7796010
H       -3.0093400       -3.3686310        0.3049900
H       -3.5383300       -2.0360360       -1.7307160
N        0.4058960        0.5921480        1.2978390
N       -0.5821980        2.2753340       -0.0137900
O        4.3893110        2.8669660       -0.3447250
C        3.8423340        4.1379050        0.0143090
H        4.5931370        4.8747560       -0.2696660
H        2.9110160        4.3328710       -0.5283830
H        3.6591460        4.1974760        1.0927800
H        0.1827740       -0.2711280        1.7733820
H        5.1945250        0.5248870       -0.9549930
41
1m-1-rc G = -957.361931
C        1.4457190        0.5978990        0.3042130
C        2.1480180        1.8036030        0.0957040
C        3.5065500        1.7608340       -0.1654640
C        2.1319370       -0.6852410        0.2258610
C        3.5132870       -0.6663220       -0.0255880
H        1.6025440        2.7296310        0.1684120
C        4.2013210        0.5149770       -0.2222980
H        4.0391240       -1.6097630       -0.1067400
C       -0.8410510        1.5719190        0.7624090
C       -2.1662500        1.1405900        0.9703370
C       -3.1522000        2.1088280        1.1074310
H       -2.4043290        0.0829280        1.0133740
C       -1.4464020        3.7756080        0.8265260
C       -2.7919880        3.4571310        1.0352980
H       -4.1841100        1.8160200        1.2662230
H       -1.1270380        4.8119380        0.7658370
H       -3.5291560        4.2447670        1.1378940
C        1.4489520       -1.9800560        0.4220330
C        2.0207080       -2.9220450        1.2047550
H        1.5572690       -3.8938000        1.3358540
H        2.9465360       -2.7344710        1.7370610
C        0.1483070       -2.2291700       -0.2602470
C       -0.0458840       -1.7987820       -1.5856340
C       -0.9031110       -2.8848820        0.4034560
C       -1.2590560       -2.0277450       -2.2324100
H        0.7585650       -1.2901270       -2.1081930
C       -2.1184690       -3.1097480       -0.2462170
H       -0.7753180       -3.1938980        1.4358400
C       -2.2996560       -2.6819490       -1.5639090
H       -1.3933520       -1.6956780       -3.2568510
H       -2.9251190       -3.6081910        0.2816370
H       -3.2469500       -2.8512130       -2.0656930
N        0.1228890        0.5718470        0.6209210
N       -0.4823350        2.8584350        0.6925510
O        4.2730760        2.8395490       -0.3777020
C        3.6620990        4.1416670       -0.3381660
H        4.4674580        4.8457120       -0.5368990
H        2.8905090        4.2230860       -1.1088960
H        3.2317170        4.3293220        0.6495850
H       -0.2708780       -0.3589190        0.7202160
H        5.2634000        0.5202670       -0.4388820
37
1n-N G = -942.300998
C        1.4775040        0.7848660        0.4598040
C        2.0889010        2.0085200        0.1566620
C        3.3310080        1.9917690       -0.4551850
C        2.1217940       -0.4330110        0.1371180
C        3.3904080       -0.3861890       -0.4582810
H        1.6087550        2.9449480        0.4038270
C        4.0135280        0.8237400       -0.7664730
H        3.8792920       -1.3190310       -0.7177440
C       -0.9247750        1.3807230        0.7618290
C       -2.1313270        0.9931740        1.3847390
C       -3.3060340        1.6113860        0.9890200
H       -2.1308350        0.2171350        2.1431430
C       -2.0221680        2.9150170       -0.5484240
C       -3.2624790        2.6015470       -0.0039810
H       -4.2490930        1.3250550        1.4440870
H       -1.9360710        3.6761580       -1.3205110
H       -4.1590780        3.1092390       -0.3407720
C        1.4561840       -1.7425360        0.3907410
C        2.0994340       -2.7195950        1.0572420
H        1.6634520       -3.7051540        1.1845150
H        3.0849380       -2.5537750        1.4799480
C        0.0823590       -1.9334710       -0.1563270
C       -0.3034930       -1.2958320       -1.3479300
C       -0.8610320       -2.7369530        0.5069420
C       -1.5859040       -1.4684570       -1.8691480
H        0.4060760       -0.6588830       -1.8656640
C       -2.1443630       -2.9102900       -0.0138990
H       -0.5965850       -3.2056860        1.4494860
C       -2.5126300       -2.2775800       -1.2050920
H       -1.8626780       -0.9661530       -2.7911170
H       -2.8613180       -3.5271560        0.5194770
H       -3.5139800       -2.4043380       -1.6047870
N        0.2519210        0.7464660        1.1487370
N       -0.8695370        2.3254600       -0.1840630
H        4.9841400        0.8616720       -1.2470290
F        3.9167430        3.1916180       -0.7523920
H        0.0964380       -0.1041210        1.6717990
37
1n-rc G = -942.095428
C        1.2449800        0.7639110        0.0255440
C        1.8430120        1.9955720       -0.3441650
C        3.1733200        1.9936250       -0.6749550
C        2.0231420       -0.4580700        0.0322520
C        3.3758260       -0.3708920       -0.3110710
H        1.2599420        2.9037990       -0.3482980
C        3.9688070        0.8371840       -0.6654620
H        3.9669170       -1.2781990       -0.3307870
C       -1.0739830        1.6147880        0.5559150
C       -2.3503840        1.1127240        0.8881450
C       -3.3897750        2.0235520        1.0316230
H       -2.5106620        0.0478270        1.0186800
C       -1.8165070        3.7725590        0.5175920
C       -3.1252240        3.3808580        0.8442360
H       -4.3859760        1.6788740        1.2842210
H       -1.5776700        4.8214270        0.3689930
H       -3.9039830        4.1270990        0.9482720
C        1.4501820       -1.7711070        0.4140260
C        2.1101200       -2.5530850        1.2926790
H        1.7338290       -3.5349350        1.5586240
H        3.0272810       -2.2237810        1.7683680
C        0.1598670       -2.1955320       -0.1970760
C       -0.1045250       -1.9190330       -1.5512700
C       -0.8164430       -2.8623700        0.5638370
C       -1.3099110       -2.3111630       -2.1309240
H        0.6398750       -1.4020180       -2.1491180
C       -2.0239420       -3.2515160       -0.0192310
H       -0.6374330       -3.0521180        1.6171700
C       -2.2738550       -2.9771850       -1.3663130
H       -1.4977130       -2.0968250       -3.1780930
H       -2.7721160       -3.7572480        0.5826250
H       -3.2157380       -3.2735770       -1.8166290
N       -0.0588840        0.6774850        0.4132580
N       -0.8065210        2.9154270        0.3757020
H        5.0137610        0.8952480       -0.9465420
F        3.7553600        3.1591810       -1.0319970
H       -0.3754830       -0.2722030        0.6004690
37
1o-N G = -942.298475
C        1.5185320        0.7981130        0.4996190
C        2.1320740        2.0154450        0.1822470
C        3.3528880        2.0272830       -0.4898060
C        2.1224950       -0.4309880        0.1452560
C        3.3575430       -0.3598840       -0.5038750
H        1.6495880        2.9401320        0.4701000
C        3.9864760        0.8307880       -0.8363920
C       -0.8899270        1.3343760        0.8131520
C       -2.0788580        0.9535580        1.4727340
C       -3.2750170        1.5100210        1.0503180
H       -2.0486940        0.2295090        2.2803750
C       -2.0435360        2.7506250       -0.5790180
C       -3.2697060        2.4353780       -0.0040820
H       -4.2051760        1.2258250        1.5325390
H       -1.9868340        3.4638080       -1.3982740
H       -4.1840660        2.8932050       -0.3638970
C        1.4298880       -1.7250950        0.4105650
C        2.0213530       -2.6869550        1.1408410
H        1.5477720       -3.6495870        1.3038820
H        3.0012050       -2.5348120        1.5800190
C        0.0682830       -1.8884970       -0.1728310
C       -0.2710290       -1.2503930       -1.3777100
C       -0.9120460       -2.6620800        0.4724590
C       -1.5444490       -1.3940010       -1.9296940
H        0.4663210       -0.6348260       -1.8821750
C       -2.1853610       -2.8066770       -0.0791130
H       -0.6853840       -3.1288570        1.4256560
C       -2.5078140       -2.1736320       -1.2836850
H       -1.7851220       -0.8911350       -2.8613960
H       -2.9312620       -3.3999240        0.4411870
H       -3.5020150       -2.2774360       -1.7070960
N        0.3101080        0.7607770        1.2251770
N       -0.8710520        2.2191070       -0.1905610
H        4.9390800        0.8129180       -1.3531760
H        0.1862910       -0.0738140        1.7823970
H        3.8248910        2.9733920       -0.7332660
F        3.9704050       -1.5229010       -0.8771830
37
1o-rc G = -942.093160
C        1.2403930        0.7832250        0.0875670
C        1.8369680        1.9935900       -0.3584120
C        3.1446270        1.9823170       -0.8080340
C        1.9725920       -0.4574550        0.0662980
C        3.2777820       -0.3881730       -0.3923630
H        1.2579320        2.9031710       -0.3280960
C        3.8827700        0.7913760       -0.8323830
C       -1.0561390        1.6447380        0.6991180
C       -2.2621150        1.1880360        1.2741160
C       -3.3096260        2.0937240        1.3933330
H       -2.3654540        0.1621250        1.6097870
C       -1.8791000        3.7495790        0.3855690
C       -3.1221450        3.4006140        0.9437570
H       -4.2523330        1.7825380        1.8283340
H       -1.7035470        4.7585800        0.0245610
H       -3.9101860        4.1408360        1.0157370
C        1.3569960       -1.7456240        0.4930410
C        1.8986500       -2.4330370        1.5140330
H        1.4937950       -3.3889280        1.8282820
H        2.7606430       -2.0560050        2.0526990
C        0.1526470       -2.2071800       -0.2514160
C       -0.0086710       -1.8833900       -1.6101810
C       -0.8485420       -2.9608840        0.3869340
C       -1.1297160       -2.3193680       -2.3164790
H        0.7504880       -1.2978650       -2.1193320
C       -1.9689680       -3.3954000       -0.3211770
H       -0.7612160       -3.1867900        1.4445950
C       -2.1135780       -3.0773910       -1.6750600
H       -1.2341950       -2.0662500       -3.3667240
H       -2.7355000       -3.9703110        0.1887460
H       -2.9894250       -3.4101420       -2.2228500
N       -0.0308660        0.7176850        0.5843290
N       -0.8647240        2.8977610        0.2616390
H        4.9047970        0.7619210       -1.1918680
H       -0.2955960       -0.2075240        0.9166670
H        3.6049380        2.9037400       -1.1445590
F        4.0134670       -1.5210730       -0.4549170
41
1p-N G = -957.558738
C        1.5193130        0.7978660        0.5898640
C        2.1099590        2.0556660        0.4273800
C        3.3796150        2.1702010       -0.1385290
C        2.2036010       -0.3664550        0.1759990
C        3.4917840       -0.2314410       -0.3649640
H        1.5699070        2.9344840        0.7581510
C        4.0796970        1.0234420       -0.5269310
C       -0.9366260        1.1433780        0.6863100
C       -2.1516040        0.5994070        1.1567880
C       -3.3365030        1.0459140        0.5969570
H       -2.1451600       -0.1735920        1.9178770
C       -2.0509100        2.5132480       -0.7825440
C       -3.2978560        2.0293070       -0.4029290
H       -4.2829550        0.6279530        0.9258920
H       -1.9688930        3.2795090       -1.5503170
H       -4.2024720        2.4035870       -0.8686660
C        1.5665040       -1.7111650        0.2874660
C        2.2111230       -2.7245410        0.8969830
H        1.7937880       -3.7260460        0.9300400
H        3.1743440       -2.5706050        1.3724890
C        0.2161930       -1.8766570       -0.3148780
C       -0.1446000       -1.1642500       -1.4744350
C       -0.7499470       -2.7108320        0.2633140
C       -1.4097060       -1.2855410       -2.0323380
H        0.5752160       -0.4972140       -1.9368150
C       -2.0296450       -2.8408260       -0.2819960
H       -0.5166980       -3.2455850        1.1786980
C       -2.3658720       -2.1189230       -1.4337120
H       -1.6823300       -0.7254220       -2.9207210
H       -2.7518840       -3.4791550        0.2109890
N        0.2587400        0.6743490        1.2273930
N       -0.8871560        2.0898810       -0.2586550
H        5.0708270        1.1063450       -0.9617520
H        3.8259020        3.1521000       -0.2625580
H        4.0156340       -1.1248760       -0.6898410
O       -3.5936950       -2.1477680       -2.0313870
C       -4.6136380       -2.9551820       -1.4393340
H       -4.8340870       -2.6236340       -0.4187270
H       -5.4961590       -2.8245580       -2.0649440
H       -4.3239850       -4.0116910       -1.4291110
H        0.1431740       -0.1959660        1.7292200
41
1p-rc G = -957.358032
C        1.2876610        0.7903250        0.0461530
C        1.9086290        2.0446980       -0.2117400
C        3.2593690        2.0992650       -0.4823900
C        2.0686990       -0.4289880        0.0170420
C        3.4311800       -0.3170780       -0.2584940
H        1.3023450        2.9371610       -0.1872970
C        4.0300700        0.9205130       -0.5034450
C       -1.0610710        1.6030850        0.5186560
C       -2.3676460        1.0806960        0.6207250
C       -3.4142030        1.9770440        0.7990070
H       -2.5443850        0.0124110        0.5514800
C       -1.7898340        3.7525090        0.7614190
C       -3.1271650        3.3411010        0.8705200
H       -4.4334030        1.6164320        0.8793120
H       -1.5323130        4.8058900        0.8210770
H       -3.9108550        4.0759330        1.0123720
C        1.4853880       -1.7627480        0.3105580
C        2.1108790       -2.5805600        1.1819880
H        1.7289190       -3.5748530        1.3875620
H        3.0026030       -2.2677000        1.7138250
C        0.2187620       -2.1519500       -0.3629500
C       -0.0045750       -1.8196470       -1.7162080
C       -0.7952260       -2.8363690        0.3250840
C       -1.1874510       -2.1641470       -2.3510610
H        0.7613280       -1.2880220       -2.2725560
C       -1.9932100       -3.1862190       -0.3009090
H       -0.6621410       -3.0752960        1.3751850
C       -2.1939070       -2.8488330       -1.6464740
H       -1.3551400       -1.9123680       -3.3927100
H       -2.7561950       -3.7010720        0.2682750
N       -0.0391970        0.6781090        0.3370830
N       -0.7713590        2.9090290        0.5915000
H        5.0903370        0.9693540       -0.7263190
H        3.7259820        3.0562960       -0.6869010
H        4.0262050       -1.2214680       -0.3055330
O       -3.3228590       -3.1290630       -2.3476220
C       -4.3853940       -3.8214000       -1.6816860
H       -4.7631790       -3.2367720       -0.8364860
H       -5.1711670       -3.9400430       -2.4264630
H       -4.0534470       -4.8054020       -1.3349310
H       -0.3700980       -0.2851400        0.3890810
45
1q-N G = -976.977389
C        1.5178740        0.8271480        0.4765590
C        2.1468720        2.0309080        0.1411590
C        3.4084970        2.0261730       -0.4538260
C        2.1560960       -0.4054270        0.2114200
C        3.4368960       -0.3868070       -0.3625400
H        1.6420300        2.9638830        0.3609770
C        4.0625520        0.8144920       -0.6982720
C       -0.9240440        1.2613500        0.5513840
C       -2.1478630        0.8261890        1.1050430
C       -3.3264950        1.2170650        0.4939210
H       -2.1538320        0.1687680        1.9677020
C       -2.0190260        2.4381720       -1.0892360
C       -3.2735250        2.0441860       -0.6377920
H       -4.2795210        0.8726220        0.8833960
H       -1.9260090        3.0850150       -1.9589510
H       -4.1730700        2.3698380       -1.1477430
C        1.4791730       -1.7021570        0.5115080
C        2.1048420       -2.6395210        1.2514450
H        1.6582550       -3.6125050        1.4315390
H        3.0785960       -2.4494900        1.6911950
C        0.1141250       -1.8935330       -0.0388360
C       -0.2640720       -1.3065610       -1.2578640
C       -0.8762790       -2.6057170        0.6573370
C       -1.5553640       -1.4125300       -1.7577730
H        0.4642610       -0.7305730       -1.8196750
C       -2.1769370       -2.7157140        0.1774400
H       -0.6402440       -3.0440120        1.6226120
C       -2.5582130       -2.1123890       -1.0457690
H       -1.7890860       -0.9165180       -2.6904820
H       -2.9054540       -3.2425960        0.7799050
N        0.2650680        0.8364080        1.1425630
N       -0.8609190        2.0636760       -0.5180360
H        5.0470960        0.8045950       -1.1554040
H        3.8839800        2.9671970       -0.7129510
H        3.9250350       -1.3330580       -0.5737780
H        0.1287820        0.0375900        1.7479130
N       -3.8577750       -2.1912250       -1.5191770
C       -4.9060680       -2.6595300       -0.6220110
H       -5.0186500       -2.0163410        0.2643730
H       -5.8528560       -2.6738010       -1.1620790
H       -4.7031080       -3.6794440       -0.2822270
C       -4.2615030       -1.3119410       -2.6101680
H       -5.3073100       -1.5046990       -2.8496970
H       -4.1488650       -0.2486150       -2.3520060
H       -3.6730120       -1.5121080       -3.5107240
45
1q-rc G = -976.793000
C        1.5106180        0.7699420        0.4963260
C        2.1222280        1.9991780        0.2363580
C        3.3933080        2.0440710       -0.3370500
C        2.1751910       -0.4343950        0.1739000
C        3.4647140       -0.3705600       -0.3747860
H        1.5980550        2.9111420        0.4959550
C        4.0719620        0.8581500       -0.6339000
C       -0.9501460        1.1624930        0.5879530
C       -2.1672040        0.7678180        1.1872150
C       -3.3537570        1.1678700        0.5936040
H       -2.1656020        0.1469190        2.0767310
C       -2.0626200        2.3112680       -1.0611000
C       -3.3133100        1.9574100       -0.5644170
H       -4.3030220        0.8604240        1.0209400
H       -1.9796180        2.9283250       -1.9526990
H       -4.2192830        2.2886750       -1.0588530
C        1.5018230       -1.7424140        0.4035960
C        2.1225660       -2.7552570        1.0484160
H        1.6572400       -3.7279270        1.1669730
H        3.1244110       -2.6313120        1.4450070
C        0.1328030       -1.8872230       -0.1166400
C       -0.2566180       -1.2154620       -1.3033180
C       -0.8476510       -2.6476490        0.5698160
C       -1.5505470       -1.2517990       -1.7595410
H        0.4781630       -0.6348410       -1.8474350
C       -2.1554100       -2.6745770        0.1489170
H       -0.5763950       -3.1716950        1.4790430
C       -2.5552200       -1.9558040       -1.0237360
H       -1.8092040       -0.7004610       -2.6522070
H       -2.8804530       -3.2407080        0.7168280
N        0.2437650        0.7161650        1.1345280
N       -0.8988460        1.9282090       -0.5103680
H        5.0631300        0.8897220       -1.0745260
H        3.8572680        3.0041930       -0.5393790
H        3.9734010       -1.2944080       -0.6304030
H        0.1481610        0.0241060        1.8648020
N       -3.8480170       -1.9251840       -1.4127930
C       -4.9103150       -2.5044050       -0.5832540
H       -5.8667070       -2.1174140       -0.9265340
H       -4.9118410       -3.5953150       -0.6764140
H       -4.7716560       -2.2251060        0.4612630
C       -4.2536660       -1.2883560       -2.6714960
H       -5.2652230       -1.6078010       -2.9103820
H       -4.2365230       -0.1994290       -2.5626550
H       -3.5890230       -1.5881140       -3.4819080
40
1r-N G = -882.351715
C        1.5417510        0.8002970        0.5560470
C        2.1716950        2.0275830        0.3232940
C        3.4059840        2.0752370       -0.3242410
C        2.1498850       -0.4015420        0.1309680
C        3.4051680       -0.3337600       -0.4940340
H        1.6895240        2.9361240        0.6636080
C        4.0321170        0.8907990       -0.7256820
C       -0.8885330        1.2427430        0.7846140
C       -2.0919610        0.7811560        1.3607140
C       -3.2909480        1.2484950        0.8503560
H       -2.0686350        0.0529120        2.1643300
C       -2.0377270        2.5796100       -0.6876470
C       -3.2764520        2.1721650       -0.2053880
H       -4.2306830        0.8924170        1.2611290
H       -1.9739180        3.2989970       -1.5011700
H       -4.1931040        2.5597390       -0.6353560
C        1.4687600       -1.7154210        0.3194680
C        2.1147380       -2.7453140        0.8982920
H        1.6583330       -3.7263350        0.9846040
H        3.1187920       -2.6271450        1.2926900
C        0.0697440       -1.8366580       -0.1758390
C       -0.3446130       -1.1427200       -1.3242780
C       -0.8837280       -2.6136550        0.5016710
C       -1.6607170       -1.2213890       -1.7745920
H        0.3682650       -0.5255020       -1.8610330
C       -2.2008780       -2.6861260        0.0491960
H       -0.6007450       -3.1368890        1.4099250
C       -2.6174560       -1.9831030       -1.0900570
H       -1.9539880       -0.6660900       -2.6614840
H       -2.9229490       -3.2789870        0.6046780
N        0.3193990        0.7493230        1.2739040
N       -0.8611230        2.1340080       -0.2135450
H        4.9957300        0.9211170       -1.2244770
H        3.8830110        3.0341000       -0.5022150
H        3.8705410       -1.2556380       -0.8282380
C       -4.0598870       -1.9959400       -1.5294700
H       -4.5591890       -2.9247170       -1.2385400
H       -4.6090770       -1.1668730       -1.0655620
H       -4.1485720       -1.8795730       -2.6136930
H        0.2040150       -0.0934190        1.8209910
40
1r-rc G = -882.151803
C        1.2628280        0.8081610        0.0496990
C        1.8981600        2.0249860       -0.3254900
C        3.2248780        2.0172370       -0.7018880
C        1.9983980       -0.4379820        0.0188830
C        3.3372610       -0.3901100       -0.3638230
H        1.3240270        2.9383650       -0.2992050
C        3.9542240        0.8128790       -0.7181140
C       -1.0248250        1.7136770        0.6439760
C       -2.3135470        1.2315060        0.9561010
C       -3.3316010        2.1611890        1.1295760
H       -2.4995650        0.1667390        1.0478330
C       -1.7159860        3.8884690        0.6829910
C       -3.0344800        3.5176840        0.9911510
H       -4.3365110        1.8313190        1.3672210
H       -1.4508420        4.9360490        0.5746260
H       -3.7956590        4.2780910        1.1201540
C        1.3877190       -1.7358930        0.4053140
C        2.0336560       -2.5394290        1.2735150
H        1.6326530       -3.5110780        1.5412590
H        2.9658530       -2.2380760        1.7384930
C        0.0743590       -2.1088270       -0.1874230
C       -0.2166270       -1.7958380       -1.5283440
C       -0.9114230       -2.7594610        0.5734080
C       -1.4464880       -2.1324500       -2.0858130
H        0.5290520       -1.2923850       -2.1364010
C       -2.1430780       -3.0908880        0.0075380
H       -0.7216850       -2.9843690        1.6180970
C       -2.4352390       -2.7811410       -1.3277390
H       -1.6446600       -1.8879500       -3.1255910
H       -2.8922650       -3.5865910        0.6181170
N       -0.0336970        0.7550060        0.4677840
N       -0.7256010        3.0129310        0.5127620
H        4.9951010        0.8130050       -1.0227560
H        3.7048010        2.9457340       -0.9899030
H        3.8968920       -1.3168750       -0.4111350
C       -3.7804720       -3.1021640       -1.9277180
H       -4.2997750       -3.8722660       -1.3515050
H       -4.4192740       -2.2107420       -1.9438480
H       -3.6809960       -3.4487830       -2.9607260
H       -0.3729990       -0.1897050        0.6428630
37
1s-N G = -942.300688
C        1.5498960        0.8143900        0.5383980
C        2.1939810        2.0279090        0.2749010
C        3.4236890        2.0445050       -0.3825960
C        2.1378730       -0.4036840        0.1339550
C        3.3892800       -0.3675960       -0.5013590
H        1.7266380        2.9500020        0.5992890
C        4.0307060        0.8431860       -0.7630890
C       -0.8732730        1.2888870        0.7768590
C       -2.0761800        0.8737410        1.3886300
C       -3.2737640        1.3475610        0.8798730
H       -2.0542130        0.1801060        2.2226250
C       -2.0192970        2.5897520       -0.7300680
C       -3.2578850        2.2293080       -0.2111990
H       -4.2136100        1.0298620        1.3207680
H       -1.9542580        3.2741000       -1.5731180
H       -4.1733600        2.6205460       -0.6402500
C        1.4387830       -1.7025700        0.3539860
C        2.0702210       -2.7290870        0.9534980
H        1.6025700       -3.7027270        1.0598540
H        3.0760520       -2.6155000        1.3443350
C        0.0391670       -1.8207280       -0.1427430
C       -0.3623570       -1.1404520       -1.3048460
C       -0.9153930       -2.5901600        0.5437550
C       -1.6704110       -1.2274990       -1.7798860
H        0.3530850       -0.5256520       -1.8392270
C       -2.2293440       -2.6891520        0.0854370
H       -0.6391620       -3.0923300        1.4647620
C       -2.5762070       -2.0017270       -1.0694590
H       -1.9848840       -0.6977350       -2.6718920
H       -2.9738400       -3.2670770        0.6215030
N        0.3326040        0.7935390        1.2659330
N       -0.8445410        2.1376850       -0.2578610
H        4.9909180        0.8499070       -1.2691810
H        3.9125180        2.9925470       -0.5846560
H        3.8393760       -1.3026940       -0.8192450
H        0.2181320       -0.0217330        1.8531860
F       -3.8667990       -2.0767990       -1.5142590
37
1s-rc G = -942.098338
C        1.2495150        0.7751920        0.0400920
C        1.8618270        1.9952700       -0.3614000
C        3.1943660        2.0070010       -0.7182660
C        2.0126000       -0.4530760        0.0532610
C        3.3549430       -0.3869120       -0.3102430
H        1.2672850        2.8957590       -0.3678880
C        3.9505480        0.8202850       -0.6897120
C       -1.0705870        1.6374860        0.5712070
C       -2.3355510        1.1406570        0.9501570
C       -3.3811960        2.0479760        1.0713650
H       -2.4844190        0.0824240        1.1356200
C       -1.8348940        3.7846990        0.4500430
C       -3.1337300        3.3975030        0.8174560
H       -4.3690600        1.7059460        1.3580940
H       -1.6083140        4.8277230        0.2497330
H       -3.9178970        4.1406660        0.9013410
C        1.4224130       -1.7556460        0.4591760
C        2.0541970       -2.5102990        1.3789680
H        1.6768560       -3.4876590        1.6598810
H        2.9553740       -2.1626540        1.8717640
C        0.1528320       -2.1944980       -0.1838180
C       -0.0862890       -1.9155740       -1.5422600
C       -0.8290440       -2.8863200        0.5478070
C       -1.2642230       -2.3260720       -2.1625500
H        0.6583140       -1.3806810       -2.1227550
C       -2.0144590       -3.3030950       -0.0579010
H       -0.6773180       -3.0797030        1.6041800
C       -2.2033580       -3.0126650       -1.4023840
H       -1.4538980       -2.1211970       -3.2099220
H       -2.7810130       -3.8276460        0.5008470
N       -0.0492950        0.7022650        0.4498740
N       -0.8194520        2.9307780        0.3276840
H        4.9959750        0.8354890       -0.9779980
H        3.6578420        2.9382680       -1.0236720
H        3.9354300       -1.3018740       -0.3226630
H       -0.3577360       -0.2397750        0.6804380
F       -3.3618750       -3.4074110       -1.9989450
40
1t-N G = -1180.118712
C        1.5566370        0.8095690        0.5613290
C        2.1960520        2.0300490        0.3219940
C        3.4264810        2.0642740       -0.3335340
C        2.1496900       -0.3980250        0.1339550
C        3.4017330       -0.3455920       -0.4991080
H        1.7243320        2.9436670        0.6640940
C        4.0383880        0.8726680       -0.7360690
C       -0.8759490        1.2383510        0.7793150
C       -2.0765180        0.8062990        1.3831640
C       -3.2778450        1.2373870        0.8461220
H       -2.0497870        0.1269630        2.2286600
C       -2.0313330        2.4843680       -0.7660560
C       -3.2679330        2.0977120       -0.2614890
H       -4.2156700        0.9000560        1.2760390
H       -1.9711260        3.1559580       -1.6196050
H       -4.1865930        2.4530410       -0.7142620
C        1.4532280       -1.7019190        0.3272990
C        2.0826470       -2.7482820        0.8924830
H        1.6080380       -3.7205340        0.9775630
H        3.0945290       -2.6540150        1.2725860
C        0.0499680       -1.8061140       -0.1615550
C       -0.3528990       -1.1105730       -1.3119110
C       -0.9071120       -2.5711780        0.5279110
C       -1.6693480       -1.1685920       -1.7628890
H        0.3653310       -0.5012730       -1.8482080
C       -2.2240310       -2.6335200        0.0852560
H       -0.6264340       -3.0884390        1.4389330
C       -2.6078710       -1.9252580       -1.0595820
H       -1.9638960       -0.6115270       -2.6440040
H       -2.9547280       -3.2096390        0.6430480
N        0.3355240        0.7735380        1.2846750
N       -0.8529140        2.0715890       -0.2683030
H        4.9990950        0.8929480       -1.2408150
H        3.9119600        3.0177340       -0.5170880
H        3.8559630       -1.2722250       -0.8352490
C       -4.0364830       -1.9893250       -1.5064080
F       -4.9067130       -1.7148320       -0.4938060
F       -4.3200310       -1.1219830       -2.5084320
F       -4.3813460       -3.2308860       -1.9619090
H        0.2350140       -0.0305280        1.8897810
40
1t-rc G = -1179.915436
C        1.2716520        0.8081460        0.1227350
C        1.9138570        2.0067120       -0.2931810
C        3.2175290        1.9600300       -0.7450820
C        1.9653300       -0.4546850        0.0455150
C        3.2784520       -0.4508030       -0.4119300
H        1.3715020        2.9373200       -0.2293850
C        3.9094910        0.7367920       -0.8015370
C       -0.9890480        1.7425980        0.7646120
C       -2.1794860        1.3393040        1.4058100
C       -3.2039580        2.2714130        1.5200060
H       -2.2879070        0.3329700        1.7956100
C       -1.7847930        3.8459270        0.3778880
C       -3.0096780        3.5513730        0.9999830
H       -4.1349480        2.0013630        2.0050420
H       -1.6048010        4.8312850       -0.0416440
H       -3.7806920        4.3099860        1.0649400
C        1.3153550       -1.7371570        0.4287950
C        1.9223030       -2.5484510        1.3155280
H        1.5062130       -3.5157170        1.5752820
H        2.8495600       -2.2596200        1.7978910
C        0.0237220       -2.0961700       -0.2202610
C       -0.2444840       -1.6847780       -1.5360400
C       -0.9535550       -2.8363570        0.4693680
C       -1.4487700       -2.0119650       -2.1551810
H        0.4945290       -1.1110220       -2.0849750
C       -2.1582440       -3.1648560       -0.1432410
H       -0.7822930       -3.1315790        1.4985230
C       -2.4067120       -2.7498620       -1.4566040
H       -1.6385990       -1.6904810       -3.1721390
H       -2.9063900       -3.7266460        0.4053950
N        0.0126680        0.7868740        0.6512580
N       -0.7916440        2.9670060        0.2568010
H        4.9322150        0.7076920       -1.1611720
H        3.7098950        2.8761450       -1.0509890
H        3.8046830       -1.3946300       -0.4939580
C       -3.7108650       -3.1234640       -2.0998480
F       -4.7774270       -2.8091220       -1.3142210
F       -3.9075160       -2.5109210       -3.2913780
F       -3.7999740       -4.4646180       -2.3321990
H       -0.2691210       -0.1181180        1.0179060
40
1u-N G = -882.347172
C        1.5331720        0.7642660        0.5133890
C        2.1277830        2.0046900        0.2553160
C        3.3536100        2.0739590       -0.4056130
C        2.1673880       -0.4271900        0.0997290
C        3.4146030       -0.3363710       -0.5387970
H        1.6260270        2.9057890        0.5864640
C        4.0072580        0.9001180       -0.7948770
C       -0.8913190        1.2158900        0.8413030
C       -2.0656810        0.8101230        1.5138410
C       -3.2794420        1.3288810        1.0955660
H       -2.0104420        0.0945530        2.3276240
C       -2.0955100        2.5854240       -0.5563980
C       -3.3082860        2.2424900        0.0310110
H       -4.1977530        1.0235660        1.5876780
H       -2.0653270        3.2911280       -1.3836790
H       -4.2377480        2.6708970       -0.3264710
C        1.5137080       -1.7531350        0.3012330
C        2.1963920       -2.7733500        0.8503200
H        1.7665810       -3.7643580        0.9427100
H        3.2112100       -2.6376480        1.2109040
C        0.1138080       -1.8939640       -0.2038790
C       -0.1790940       -1.3434840       -1.4650080
C       -0.9219130       -2.5177270        0.5304120
C       -1.4530220       -1.4251530       -2.0209910
H        0.6129260       -0.8418730       -2.0118640
C       -2.2024830       -2.5783550       -0.0415620
C       -2.4750790       -2.0503980       -1.3027490
H       -1.6478110       -0.9951380       -2.9986590
H       -3.0047940       -3.0385570        0.5289510
N        0.3270290        0.6875940        1.2496280
N       -0.9055610        2.0912920       -0.1721310
H        4.9641570        0.9480740       -1.3050550
H        3.8032020        3.0421680       -0.6033410
H        3.8992190       -1.2504690       -0.8668270
H        0.2391270       -0.1375230        1.8257770
H       -3.4788120       -2.1118200       -1.7123050
C       -0.7309530       -3.0873970        1.9174870
H       -1.6807980       -3.0855600        2.4589050
H       -0.3758380       -4.1236410        1.8848970
H        0.0027430       -2.5239720        2.5000820
40
1u-rc G = -882.146677
C        1.2527940        0.7191420       -0.0078850
C        1.8291900        1.9841180       -0.3138930
C        3.1646950        2.0704460       -0.6432540
C        2.0649280       -0.4803020       -0.0422890
C        3.4103820       -0.3353670       -0.3851320
H        1.1999070        2.8601870       -0.2830570
C        3.9642670        0.9114920       -0.6788250
C       -1.0831740        1.4947900        0.5722700
C       -2.3780880        0.9556170        0.7221010
C       -3.4250190        1.8363660        0.9646270
H       -2.5457170       -0.1131100        0.6401550
C       -1.8218220        3.6301600        0.8943090
C       -3.1492540        3.2017960        1.0515400
H       -4.4358400        1.4628720        1.0825830
H       -1.5724500        4.6846840        0.9667330
H       -3.9334750        3.9249220        1.2423930
C        1.5420730       -1.8245740        0.3101930
C        2.2749730       -2.6360090        1.0965840
H        1.9370690       -3.6377230        1.3351170
H        3.2182070       -2.3149270        1.5248980
C        0.2255830       -2.2491690       -0.2559950
C        0.0283680       -2.0818540       -1.6412510
C       -0.8225310       -2.7671630        0.5433550
C       -1.1734080       -2.4328090       -2.2472450
H        0.8356540       -1.6714870       -2.2404590
C       -2.0315230       -3.1016390       -0.0900920
C       -2.2117800       -2.9449920       -1.4631480
H       -1.3019780       -2.3020390       -3.3166660
H       -2.8472150       -3.4846090        0.5161790
N       -0.0612320        0.5845850        0.3294250
N       -0.8033780        2.8019340        0.6622820
H        5.0113760        0.9826270       -0.9521870
H        3.5952940        3.0351700       -0.8866970
H        4.0282830       -1.2231860       -0.4461080
H       -0.3824880       -0.3829270        0.3706970
H       -3.1608420       -3.2113040       -1.9175270
C       -0.7113700       -2.9483090        2.0390870
H       -1.7027410       -2.9116090        2.4971060
H       -0.2702320       -3.9193560        2.2895750
H       -0.0852050       -2.1826280        2.5035200
40
1v-N G = -882.352446
C        1.5251590        0.8085400        0.5187810
C        2.1457030        2.0336050        0.2503770
C        3.3862860        2.0689790       -0.3861280
C        2.1493840       -0.4006800        0.1414210
C        3.4106040       -0.3444840       -0.4713050
H        1.6532170        2.9492680        0.5541790
C        4.0282960        0.8775810       -0.7393730
C       -0.9054810        1.2710930        0.7614540
C       -2.1042970        0.8339910        1.3671350
C       -3.3051060        1.3332440        0.8921390
H       -2.0760270        0.1057710        2.1708700
C       -2.0628410        2.6307150       -0.6838010
C       -3.2971100        2.2576770       -0.1635040
H       -4.2413630        1.0025830        1.3311840
H       -2.0042880        3.3454330       -1.5017830
H       -4.2153010        2.6708490       -0.5653720
C        1.4697200       -1.7084380        0.3674550
C        2.0999540       -2.7121260        1.0053490
H        1.6405800       -3.6887440        1.1208250
H        3.0943370       -2.5768870        1.4184950
C        0.0852250       -1.8563120       -0.1644330
C       -0.2793130       -1.2389390       -1.3709390
C       -0.8856600       -2.5909610        0.5357640
C       -1.5760900       -1.3760920       -1.8662650
H        0.4517860       -0.6520040       -1.9166130
C       -2.1941840       -2.7241410        0.0584490
C       -2.5278140       -2.1127670       -1.1591890
H       -1.8474190       -0.8992420       -2.8034880
N        0.3011040        0.7606710        1.2295590
N       -0.8844450        2.1570130       -0.2419780
H        4.9968440        0.9003200       -1.2289010
H        3.8564960        3.0255270       -0.5925880
H        3.8875820       -1.2734270       -0.7675740
H       -3.5399030       -2.2025260       -1.5447190
H       -0.6227680       -3.0398180        1.4896370
C       -3.2365890       -3.4643830        0.8611010
H       -3.8420120       -2.7636130        1.4492920
H       -3.9205800       -4.0182400        0.2108630
H       -2.7766920       -4.1695250        1.5590200
H        0.1863040       -0.0703080        1.7939490
40
1v-rc G = -882.151548
C        1.2582740        0.7694550        0.0140310
C        1.8696630        1.9990760       -0.3587510
C        3.2083480        2.0257190       -0.6891790
C        2.0312990       -0.4542220        0.0303550
C        3.3807940       -0.3716750       -0.3063320
H        1.2680140        2.8949510       -0.3678450
C        3.9733040        0.8438990       -0.6597220
C       -1.0687220        1.6177230        0.5368870
C       -2.3510230        1.1024680        0.8214890
C       -3.3963660        2.0057800        0.9696770
H       -2.5112980        0.0332990        0.9124660
C       -1.8161420        3.7737730        0.5554110
C       -3.1312600        3.3693050        0.8345550
H       -4.3974950        1.6504420        1.1856700
H       -1.5757260        4.8276640        0.4507980
H       -3.9147090        4.1098620        0.9444930
C        1.4455670       -1.7614360        0.4227010
C        2.0828350       -2.5335770        1.3242520
H        1.6950390       -3.5090540        1.5976750
H        2.9944950       -2.2034860        1.8101160
C        0.1592620       -2.1814940       -0.2015860
C       -0.0757770       -1.9399000       -1.5659050
C       -0.8477740       -2.7894840        0.5684620
C       -1.2902460       -2.3148670       -2.1386790
H        0.6889620       -1.4626770       -2.1706670
C       -2.0717530       -3.1690910        0.0032700
C       -2.2804650       -2.9205200       -1.3613190
H       -1.4685310       -2.1293270       -3.1932050
N       -0.0497260        0.6841750        0.3884320
N       -0.7998270        2.9238240        0.4093730
H        5.0237950        0.8708990       -0.9281600
H        3.6701130        2.9635610       -0.9766150
H        3.9698020       -1.2812130       -0.3174290
H       -3.2287180       -3.1944310       -1.8151700
H       -0.6816020       -2.9428700        1.6307050
C       -3.1347750       -3.8364140        0.8401540
H       -4.1337940       -3.4849900        0.5658150
H       -3.1182760       -4.9227050        0.6914380
H       -2.9805450       -3.6453120        1.9054040
H       -0.3717160       -0.2679270        0.5562810
41
1b-N G = -957.554305
C        1.6863510        0.7866140        0.5054470
C        2.4168250        1.9439450        0.2098750
C        3.6274690        1.8577980       -0.4764800
C        2.1709710       -0.4771660        0.1017530
C        3.4059910       -0.5447780       -0.5621550
H        2.0316510        2.9034790        0.5330240
C        4.1323140        0.6094430       -0.8556660
C       -0.6726580        1.4967310        0.8166880
C       -1.8932970        1.1990860        1.4466500
C       -3.0575730        1.8059130        0.9937790
H       -1.9303410        0.4868810        2.2643000
C       -1.7149260        2.9508460       -0.6280380
C       -2.9751960        2.7067080       -0.0773940
H       -4.0029380        1.5684550        1.4658210
H       -1.6220360        3.6495890       -1.4562200
C        1.3786910       -1.7153790        0.3525940
C        1.9432040       -2.7801500        0.9530210
H        1.4060620       -3.7146330        1.0799590
H        2.9628790       -2.7389300        1.3219420
C       -0.0348210       -1.7360540       -0.1201770
C       -0.4073170       -1.0314180       -1.2774510
C       -1.0277250       -2.4443920        0.5782940
C       -1.7259360       -1.0475210       -1.7322930
H        0.3412970       -0.4625730       -1.8185220
C       -2.3473210       -2.4606460        0.1243030
C       -2.7023380       -1.7635210       -1.0345130
H       -1.9917220       -0.4932660       -2.6273540
N        0.4947040        0.8659080        1.2644950
H        5.0773700        0.5367130       -1.3846160
H        4.1821990        2.7634600       -0.7020210
H        3.7744350       -1.5156230       -0.8782640
H       -3.7310820       -1.7669840       -1.3814090
H       -0.7695410       -2.9615580        1.4970420
H       -3.1014140       -3.0047940        0.6850580
N       -0.5908630        2.3642740       -0.1984950
O       -4.0321630        3.3751090       -0.6345820
C       -5.3307060        3.1277910       -0.0930460
H       -6.0177750        3.7441670       -0.6721270
H       -5.6071990        2.0724780       -0.1981190
H       -5.3798030        3.4173640        0.9628410
H        0.3003170        0.0297710        1.7989990
41
1b-rc G = -957.361923
C        1.3642990        0.7514490        0.0344330
C        2.0069340        1.9260060       -0.4173980
C        3.3376030        1.8748050       -0.8040700
C        2.0742110       -0.4903560        0.0859440
C        3.4115400       -0.4974330       -0.3098460
H        1.4555990        2.8531400       -0.4419620
C        4.0469290        0.6675300       -0.7497570
C       -0.9646390        1.6455620        0.4225570
C       -2.1945770        1.2930970        1.0347530
C       -3.2538790        2.1762170        0.9775620
H       -2.3024450        0.3409360        1.5426160
C       -1.7906640        3.6576390       -0.2807930
C       -3.0614010        3.3973870        0.3063180
H       -4.1982740        1.9221500        1.4401110
H       -1.6414640        4.5955570       -0.8084900
C        1.4257120       -1.7547260        0.5358280
C        2.0023250       -2.4842860        1.5093820
H        1.5920290       -3.4392770        1.8197700
H        2.8990180       -2.1399930        2.0131660
C        0.1681060       -2.1807230       -0.1403440
C       -0.0471010       -1.8742470       -1.4959800
C       -0.8299400       -2.8827390        0.5583910
C       -1.2178770       -2.2753550       -2.1390750
H        0.7093870       -1.3263330       -2.0489810
C       -2.0015290       -3.2821080       -0.0859550
C       -2.1997400       -2.9808370       -1.4366460
H       -1.3640070       -2.0353050       -3.1875510
N        0.0582540        0.7384150        0.4918230
H        5.0866230        0.6309730       -1.0567720
H        3.8279170        2.7806340       -1.1434120
H        3.9513590       -1.4374680       -0.2951330
H       -3.1145940       -3.2853080       -1.9350390
H       -0.6982240       -3.0940120        1.6145940
H       -2.7647680       -3.8164130        0.4710990
N       -0.7801620        2.8144150       -0.2263510
O       -3.9731670        4.3570640        0.1552330
C       -5.2928360        4.1689500        0.7079070
H       -5.8420190        5.0719320        0.4510490
H       -5.7697120        3.2955660        0.2558590
H       -5.2347970        4.0586390        1.7936610
H       -0.2139950       -0.1380040        0.9284380
38
1c-N G = -826.994872
C        1.5375720        0.7773270        0.5421860
C        2.1855630        1.9988910        0.3127670
C        3.4295420        2.0339620       -0.3159170
C        2.1515350       -0.4305980        0.1407500
C        3.4179150       -0.3753350       -0.4615180
H        1.7176900        2.9165020        0.6532820
C        4.0556120        0.8429610       -0.6974410
C       -0.8808840        1.3323830        0.7888000
C       -2.0645550        1.0544050        1.4986470
C       -3.2814490        1.5910010        1.0855380
H       -2.0220240        0.4031440        2.3674680
C       -2.1736240        2.7051660       -0.7391650
C       -3.3488400        2.4253430       -0.0368740
H       -4.1823950        1.3543810        1.6441080
H       -2.2047630        3.3418390       -1.6187490
H       -4.2971250        2.8451830       -0.3563790
C        1.4641770       -1.7381800        0.3395560
C        2.0957460       -2.7571880        0.9523910
H        1.6392300       -3.7374990        1.0443220
H        3.0904170       -2.6309910        1.3674260
C        0.0807530       -1.8790540       -0.1961100
C       -0.2976460       -1.2086290       -1.3712110
C       -0.8764060       -2.6742870        0.4574680
C       -1.5868150       -1.3420020       -1.8876040
H        0.4226730       -0.5761730       -1.8793490
C       -2.1668750       -2.8066220       -0.0569670
C       -2.5277530       -2.1419930       -1.2335260
H       -1.8583940       -0.8132540       -2.7961980
N        0.3092530        0.7430780        1.2360750
H        5.0268420        0.8634300       -1.1813580
H        3.9160510        2.9887830       -0.4896700
H        3.8844540       -1.3034840       -0.7761630
H       -3.5343200       -2.2375310       -1.6288660
H       -0.6152840       -3.1686820        1.3878250
H        0.1571360       -0.1085420        1.7597880
H       -2.8949510       -3.4167460        0.4691740
C       -0.9488780        2.1660210       -0.3398810
H       -0.0572610        2.3751930       -0.9176160
38
1c-rc G = -826.800938
C        1.3783030        0.7076570        0.3579380
C        1.9636930        1.9705330        0.1247480
C        3.2672500        2.0458920       -0.3404450
C        2.1098060       -0.4951340        0.1347010
C        3.4190970       -0.3796390       -0.3330840
H        1.4175210        2.8715950        0.3743040
C        3.9972400        0.8715900       -0.5715450
C       -0.9878560        1.4173280        0.6898260
C       -2.0789370        1.2749580        1.5850210
C       -3.2039150        2.0638010        1.4227020
H       -2.0129610        0.5598460        2.3985150
C       -2.2046830        3.1035550       -0.5413040
C       -3.2703080        2.9870050        0.3660060
H       -4.0339880        1.9659300        2.1130700
H       -2.2781830        3.7889400       -1.3781190
H       -4.1570160        3.5981560        0.2379950
C        1.4853560       -1.8290050        0.3474230
C        2.1363350       -2.7600890        1.0703480
H        1.7328260       -3.7585770        1.1997110
H        3.0849090       -2.5404210        1.5482760
C        0.1560250       -2.0845590       -0.2750340
C       -0.1707670       -1.5048380       -1.5136090
C       -0.8007490       -2.8908860        0.3646520
C       -1.4143870       -1.7343650       -2.1014100
H        0.5534530       -0.8738690       -2.0194600
C       -2.0453040       -3.1195400       -0.2238460
C       -2.3573430       -2.5420270       -1.4582390
H       -1.6479730       -1.2798990       -3.0591000
N        0.0998900        0.6028560        0.8817770
H        5.0162160        0.9302460       -0.9384680
H        3.7246840        3.0155510       -0.5010190
H        3.9788940       -1.2838070       -0.5440010
H       -3.3291470       -2.7127060       -1.9104730
H       -0.5790590       -3.3170370        1.3377880
H       -0.0696770       -0.2194460        1.4561120
H       -2.7760430       -3.7368870        0.2892320
C       -1.0677530        2.3262520       -0.3952300
H       -0.2735270        2.3732440       -1.1287530
37
1x-N G = -843.052523
C        1.4239990        0.8202090        0.4443380
C        2.1213610        1.9960260        0.1330830
C        3.4020770        1.9470690       -0.4140170
C        2.0271050       -0.4427200        0.2125710
C        3.3465430       -0.4585730       -0.2839230
H        1.6600270        2.9530850        0.3511940
C        4.0255400        0.7109440       -0.6137890
C       -0.9504700        1.5950390        0.6427720
C       -3.1598110        2.0868520        1.0883980
C       -2.1624770        3.0115350       -0.8734860
C       -3.2855750        2.8843720       -0.0464480
H       -4.0053790        1.9424090        1.7570460
H       -2.2103090        3.6061540       -1.7807020
H       -4.2232650        3.3768410       -0.2767600
C        1.3834890       -1.7396220        0.4600680
C        0.0655190       -2.0356800        0.4188410
H       -0.6484200       -1.2532580        0.1796250
N        0.1648690        0.8992170        1.0687030
H        5.0322590        0.6605050       -1.0158290
H        3.9208160        2.8703450       -0.6517930
H        3.8275700       -1.4206510       -0.4368020
C       -0.9798660        2.3656480       -0.5391350
H       -0.1082020        2.4376250       -1.1763080
H        2.0897970       -2.5506030        0.6264080
C       -0.5326440       -3.3598080        0.6202440
C       -1.9135660       -3.5131960        0.3893900
C        0.1985670       -4.4906170        1.0374920
C       -2.5417190       -4.7484180        0.5556540
H       -2.4948470       -2.6509820        0.0738510
C       -0.4282170       -5.7235810        1.2040470
H        1.2609380       -4.4074920        1.2415040
C       -1.8012300       -5.8612380        0.9629370
H       -3.6074190       -4.8404110        0.3690320
H        0.1541580       -6.5811480        1.5275010
H       -2.2856140       -6.8235580        1.0960560
H       -0.0432160        0.1921990        1.7628480
N       -2.0299500        1.4540350        1.4374530
37
1x-rc G = -842.854997
C        1.2803200        0.7108040        0.2363060
C        1.9102240        1.9004080       -0.2002830
C        3.2522100        1.8884440       -0.5193120
C        2.0231520       -0.5256500        0.2699040
C        3.4117920       -0.4705240        0.0019760
H        1.3630900        2.8333240       -0.1990500
C        4.0147940        0.7015510       -0.4089240
C       -1.0361430        1.6193820        0.5380390
C       -2.9909190        2.4247330        1.4190050
C       -2.2570070        3.2499630       -0.7131200
C       -3.1890240        3.2766670        0.3255110
H       -3.7075110        2.3963590        2.2346600
H       -2.3893020        3.8692180       -1.5934760
H       -4.0587600        3.9220400        0.2875310
C        1.4257170       -1.8097210        0.5111030
C        0.1278080       -2.1706880        0.2522500
H       -0.5259790       -1.4557670       -0.2390880
N        0.0052680        0.7108550        0.7346740
H        5.0723970        0.7157440       -0.6471390
H        3.7364490        2.8132410       -0.8132290
H        3.9872200       -1.3875520        0.0707750
C       -1.1579000        2.4008980       -0.6215180
H       -0.4442430        2.3221750       -1.4310670
H        2.1216240       -2.5777240        0.8369470
C       -0.4615090       -3.4670640        0.5014350
C       -1.7635250       -3.7136300        0.0076160
C        0.1958520       -4.4931510        1.2210720
C       -2.3816870       -4.9429690        0.2112080
H       -2.2786690       -2.9293180       -0.5387420
C       -0.4258080       -5.7183990        1.4227170
H        1.1871290       -4.3269510        1.6275920
C       -1.7142470       -5.9495610        0.9181500
H       -3.3796120       -5.1187000       -0.1764850
H        0.0867960       -6.4980240        1.9764400
H       -2.1943850       -6.9092160        1.0801070
H       -0.2125910        0.0088360        1.4374780
N       -1.9405830        1.6085180        1.5310010
38
1y-N G = -826.997079
C        1.4801160        0.8275250        0.5147790
C        2.1667390        2.0088690        0.1999800
C        3.4213250        1.9707020       -0.4051370
C        2.0663110       -0.4291030        0.2166550
C        3.3633530       -0.4380760       -0.3357270
H        1.7142590        2.9600460        0.4600040
C        4.0319330        0.7382250       -0.6630540
C       -0.9137950        1.5075430        0.7325330
C       -2.0892550        1.3801070        1.4995100
C       -3.2823650        1.9562810        1.0691220
H       -2.0569360        0.8254410        2.4336020
C       -2.1718720        2.7998930       -0.8938050
C       -3.3356590        2.6775160       -0.1297010
H       -4.1752700        1.8418580        1.6768310
H       -2.1935990        3.3455380       -1.8328390
H       -4.2646640        3.1297700       -0.4611420
C        1.4174320       -1.7267990        0.4523010
C        0.0956200       -2.0035660        0.4056700
H       -0.6047210       -1.2071330        0.1693100
N        0.2540790        0.9021730        1.2072130
H        5.0202360        0.6962480       -1.1094960
H        3.9321830        2.8981540       -0.6442270
H        3.8325200       -1.3974480       -0.5359650
C       -0.9704930        2.2216110       -0.4777630
H       -0.0861420        2.3159660       -1.0960880
H        2.1152030       -2.5465480        0.6120610
C       -0.5272810       -3.3174970        0.5980970
C       -1.9153820       -3.4369680        0.3917980
C        0.1866460       -4.4702340        0.9837970
C       -2.5677310       -4.6602990        0.5528310
H       -2.4831940       -2.5572720        0.1008970
C       -0.4642870       -5.6913480        1.1451020
H        1.2547850       -4.4138240        1.1659150
C       -1.8445860       -5.7950040        0.9296930
H       -3.6386740       -4.7259140        0.3860760
H        0.1050310       -6.5665070        1.4437380
H       -2.3476800       -6.7482550        1.0586330
H        0.0850230        0.1215360        1.8282060
38
1y-rc G = -826.806338
C        1.2671070        0.6785260        0.2643670
C        1.8779230        1.8914900       -0.1359160
C        3.2134260        1.9051810       -0.4829500
C        2.0176160       -0.5480570        0.2526830
C        3.3943250       -0.4723050       -0.0480340
H        1.3171640        2.8156570       -0.0913210
C        3.9819040        0.7211780       -0.4312360
C       -1.0458110        1.5614020        0.5879560
C       -2.0159390        1.6727140        1.6050130
C       -3.0837130        2.5458790        1.4425880
H       -1.9111160        1.0881290        2.5134820
C       -2.2515770        3.1702240       -0.7504930
C       -3.2027680        3.3033880        0.2695500
H       -3.8238370        2.6395720        2.2297500
H       -2.3590370        3.7331300       -1.6713130
H       -4.0396680        3.9820110        0.1448060
C        1.4313720       -1.8448730        0.5007190
C        0.1459250       -2.2174900        0.2297820
H       -0.5106240       -1.5108080       -0.2710810
N       -0.0051550        0.6572530        0.7791940
H        5.0346060        0.7490370       -0.6899390
H        3.6842460        2.8434710       -0.7548000
H        3.9800430       -1.3851600       -0.0223960
C       -1.1769600        2.3011160       -0.6046440
H       -0.4709660        2.1637630       -1.4142640
H        2.1316130       -2.5986720        0.8502880
C       -0.4393990       -3.5233880        0.4762930
C       -1.7289350       -3.7845140       -0.0354970
C        0.2148560       -4.5393100        1.2085650
C       -2.3396720       -5.0201810        0.1632530
H       -2.2440140       -3.0078710       -0.5931740
C       -0.3978380       -5.7714370        1.4055620
H        1.1980410       -4.3620240        1.6304030
C       -1.6753640       -6.0183330        0.8832120
H       -3.3300740       -5.2053260       -0.2396230
H        0.1150230       -6.5430850        1.9705190
H       -2.1488730       -6.9819520        1.0416020
H       -0.1946410       -0.0951310        1.4365060
30
1d-N G = -651.322955
C        1.3303190        0.5680070       -0.0117820
C        1.8870080        1.8028240       -0.3949570
C        3.2495600        1.9063000       -0.6782290
C        2.1759330       -0.5723040        0.0827790
C        3.5400580       -0.4293230       -0.1927110
H        1.2408120        2.6646560       -0.4623750
C        4.0882700        0.7950900       -0.5806610
H        4.1798260       -1.3034390       -0.1127140
H        3.6521360        2.8703630       -0.9753300
H        5.1478510        0.8756720       -0.8008100
C       -1.0927180        1.2655850        0.3296620
C       -2.3506180        0.7406470        0.7206140
C       -3.4446690        1.5864520        0.7497480
H       -2.4445270       -0.3063510        0.9915390
C       -2.0115760        3.3557420        0.0286460
C       -3.2833860        2.9361840        0.3956690
H       -4.4166740        1.2042000        1.0457030
H       -1.8333530        4.3908910       -0.2538130
H       -4.1152450        3.6310680        0.4063860
C        1.6570490       -1.9100180        0.5071200
C        0.7671900       -2.5889830       -0.2342070
H        0.3943150       -3.5589450        0.0826480
H        0.3988190       -2.2003690       -1.1796310
C        2.1904530       -2.4444710        1.8140500
N       -0.0201530        0.3945250        0.3064580
N       -0.9312860        2.5533270       -0.0095390
H       -0.2562040       -0.5593210        0.5478510
H        1.9512080       -1.7573530        2.6345370
H        1.7722550       -3.4278200        2.0442470
H        3.2827540       -2.5286350        1.7836080
30
1d-rc G = -651.124945
C        1.3242490        0.6098900        0.0553310
C        1.8684770        1.8669940       -0.3246230
C        3.2248730        1.9831190       -0.5450420
C        2.1778120       -0.5500870        0.1704130
C        3.5473470       -0.3718770       -0.0275150
H        1.2076420        2.7150830       -0.4146170
C        4.0721180        0.8678190       -0.3935360
H        4.2102940       -1.2234660        0.0658530
H        3.6404710        2.9445550       -0.8250360
H        5.1373880        0.9687050       -0.5699880
C       -1.0978520        1.2741730        0.3287720
C       -2.2869140        0.8009360        0.9212720
C       -3.4135300        1.6122230        0.8568590
H       -2.3154010       -0.1654720        1.4127380
C       -2.0867910        3.2169600       -0.3499270
C       -3.3186060        2.8463610        0.2122650
H       -4.3465820        1.2854430        1.3015870
H       -1.9814920        4.1670980       -0.8653300
H       -4.1714920        3.5105010        0.1365580
C        1.6394580       -1.8927700        0.4961140
C        0.5983240       -2.4081040       -0.1883390
H        0.2197050       -3.3983420        0.0431000
H        0.1365020       -1.8863040       -1.0208760
C        2.3341310       -2.6628170        1.5927750
N        0.0137780        0.4435640        0.4026650
N       -0.9959650        2.4533220       -0.3004380
H       -0.1866720       -0.4793460        0.7880050
H        2.3539230       -2.0820130        2.5208640
H        1.8263110       -3.6114210        1.7774430
H        3.3739020       -2.8805280        1.3271580
36
1a-N G = -842.847169 H=-842.784812
C        1.2338140        0.7134790        0.2500750
C        1.8460770        1.9555020       -0.0429890
C        3.1547280        2.0119990       -0.4731690
C        1.9984750       -0.4798670        0.0825730
C        3.3013850       -0.3911150       -0.3785120
H        1.2840360        2.8622220        0.1146990
C        3.8858340        0.8414210       -0.6513790
H        3.8598620       -1.3045960       -0.5386770
H        3.6128870        2.9721810       -0.6713760
H        4.9081310        0.8864900       -1.0035870
C       -1.0022710        1.4761500        0.6342290
C       -2.0870450        1.3641210        1.5277620
C       -3.1491560        2.2337640        1.4096660
H       -2.0492160        0.5925540        2.2834970
C       -2.0365090        3.1941540       -0.4703140
C       -3.1321150        3.1756190        0.3882510
H       -3.9876300        2.1725860        2.0914280
H       -2.0057470        3.8993720       -1.2948420
H       -3.9488580        3.8689120        0.2437240
C        1.3963540       -1.8080660        0.3630850
C        2.0542780       -2.6847710        1.1224860
H        1.6720180       -3.6828920        1.2918410
H        2.9918450       -2.4217870        1.5947100
C        0.0950340       -2.1439740       -0.2683030
C       -0.2317740       -1.6361130       -1.5254290
C       -0.8181490       -2.9829240        0.3690270
C       -1.4290470       -1.9739600       -2.1373390
H        0.4586130       -0.9679420       -2.0262580
C       -2.0163000       -3.3197130       -0.2408690
H       -0.5980340       -3.3482020        1.3640270
C       -2.3258010       -2.8190260       -1.4985060
H       -1.6633100       -1.5723930       -3.1148100
H       -2.7169880       -3.9656920        0.2727260
H       -3.2636860       -3.0777240       -1.9725140
N       -0.0003100        0.5651510        0.7854370
N       -0.9964130        2.3852770       -0.3601040
36
1a-rN G= -842.206225 H= -842.141652
C        1.2338140        0.7134790        0.2500750
C        1.8460770        1.9555020       -0.0429890
C        3.1547280        2.0119990       -0.4731690
C        1.9984750       -0.4798670        0.0825730
C        3.3013850       -0.3911150       -0.3785120
H        1.2840360        2.8622220        0.1146990
C        3.8858340        0.8414210       -0.6513790
H        3.8598620       -1.3045960       -0.5386770
H        3.6128870        2.9721810       -0.6713760
H        4.9081310        0.8864900       -1.0035870
C       -1.0022710        1.4761500        0.6342290
C       -2.0870450        1.3641210        1.5277620
C       -3.1491560        2.2337640        1.4096660
H       -2.0492160        0.5925540        2.2834970
C       -2.0365090        3.1941540       -0.4703140
C       -3.1321150        3.1756190        0.3882510
H       -3.9876300        2.1725860        2.0914280
H       -2.0057470        3.8993720       -1.2948420
H       -3.9488580        3.8689120        0.2437240
C        1.3963540       -1.8080660        0.3630850
C        2.0542780       -2.6847710        1.1224860
H        1.6720180       -3.6828920        1.2918410
H        2.9918450       -2.4217870        1.5947100
C        0.0950340       -2.1439740       -0.2683030
C       -0.2317740       -1.6361130       -1.5254290
C       -0.8181490       -2.9829240        0.3690270
C       -1.4290470       -1.9739600       -2.1373390
H        0.4586130       -0.9679420       -2.0262580
C       -2.0163000       -3.3197130       -0.2408690
H       -0.5980340       -3.3482020        1.3640270
C       -2.3258010       -2.8190260       -1.4985060
H       -1.6633100       -1.5723930       -3.1148100
H       -2.7169880       -3.9656920        0.2727260
H       -3.2636860       -3.0777240       -1.9725140
N       -0.0003100        0.5651510        0.7854370
N       -0.9964130        2.3852770       -0.3601040
41
1g-N G= -957.342413 H= -957.274414
C        1.5555750        0.6978780        0.7912300
C        2.2512690        1.8829650        0.6286410
C        3.5114940        1.9027410        0.0460580
C        2.1288010       -0.5057220        0.3524050
C        3.3994050       -0.4867900       -0.2044740
H        1.7937550        2.8026670        0.9649390
C        4.0956230        0.7082160       -0.3606070
H        3.8525510       -1.4026580       -0.5607470
H        4.0228790        2.8464340       -0.0735850
C       -0.8476430        1.2192720        0.8596340
C       -2.1049830        0.7997380        1.3258040
C       -3.2291350        1.3077560        0.7201180
H       -2.1736540        0.0719480        2.1241400
C       -1.8101840        2.5895150       -0.6846950
C       -3.0918440        2.2268150       -0.3191430
H       -4.2106960        0.9869480        1.0458040
H       -1.6495340        3.3086710       -1.4811870
H       -3.9502190        2.6494370       -0.8209450
C        1.3800810       -1.7889890        0.4520620
C        1.9448490       -2.8642200        1.0022660
H        1.4406000       -3.8218810        1.0190520
H        2.9352180       -2.8114990        1.4355140
C        0.0056470       -1.8276370       -0.1175760
C       -0.3212780       -1.0443280       -1.2252320
C       -0.9880270       -2.6267280        0.4492790
C       -1.5997870       -1.0727380       -1.7608320
H        0.4288940       -0.3931160       -1.6570040
C       -2.2668530       -2.6565970       -0.0872650
H       -0.7609870       -3.2120270        1.3322060
C       -2.5766090       -1.8811600       -1.1962450
H       -1.8357780       -0.4507530       -2.6146190
H       -3.0260890       -3.2782770        0.3700180
H       -3.5771130       -1.8953160       -1.6086240
N        0.2944860        0.6875240        1.4374070
N       -0.7058860        2.1044250       -0.1173940
O        5.3254300        0.6094110       -0.9294210
C        6.0539410        1.7997040       -1.1194560
H        6.9938690        1.5112040       -1.5823510
H        5.5209290        2.4897030       -1.7795630
H        6.2563150        2.2972370       -0.1668680
H        0.1156770       -0.1484640        1.9728740
40
1g-rN- G= -956.705924 H= -956.635246
C        1.2201480        0.6377560        0.3372130
C        1.9116240        1.8517010        0.0805470
C        3.2475130        1.8700440       -0.2540190
C        1.9710130       -0.5854600        0.2306950
C        3.2967020       -0.5497500       -0.1227210
H        1.3758430        2.7814360        0.1794860
C        3.9504440        0.6676720       -0.3652830
H        3.8600560       -1.4666000       -0.2369080
H        3.7380400        2.8179510       -0.4208390
C       -0.9850860        1.5103350        0.6903100
C       -2.1113840        1.3531510        1.5221950
C       -3.1167130        2.2935630        1.4817720
H       -2.1511940        0.4895230        2.1706440
C       -1.8753870        3.4195180       -0.2104230
C       -3.0051270        3.3584270        0.5946530
H       -3.9854220        2.1950760        2.1202430
H       -1.7653880        4.2233150       -0.9316160
H       -3.7748150        4.1131590        0.5146050
C        1.3116100       -1.8929150        0.4821970
C        1.8574010       -2.7534140        1.3412450
H        1.4339360       -3.7368390        1.4987640
H        2.7408100       -2.4916110        1.9088340
C        0.0870780       -2.2243570       -0.2879540
C       -0.0703920       -1.7615800       -1.5935050
C       -0.9168180       -3.0186450        0.2639270
C       -1.1915840       -2.1004210       -2.3351260
H        0.6936810       -1.1293380       -2.0299020
C       -2.0391680       -3.3563410       -0.4756650
H       -0.8281950       -3.3471320        1.2916480
C       -2.1799080       -2.9012040       -1.7799430
H       -1.2952190       -1.7346130       -3.3485610
H       -2.8131690       -3.9669580       -0.0283430
H       -3.0587720       -3.1605510       -2.3557590
N       -0.0433290        0.5194950        0.7601890
N       -0.8862170        2.5381690       -0.1703540
O        5.2506070        0.5757950       -0.6998360
C        5.9571180        1.7684360       -0.9734260
H        6.9684760        1.4674740       -1.2308300
H        5.5097040        2.3046970       -1.8134630
H        5.9817700        2.4195160       -0.0964820
40
1h-N G= -882.133619 H= -882.065860
C        1.5415530        0.8016670        0.5465780
C        2.1825500        2.0052230        0.2739910
C        3.3998150        2.0138800       -0.3808120
C        2.1268880       -0.4028050        0.1436640
C        3.3679090       -0.3677960       -0.4937220
H        1.7111420        2.9265780        0.5847830
C        4.0206880        0.8258870       -0.7647200
H        3.8081230       -1.3051160       -0.8143920
H        3.8843080        2.9603420       -0.5916760
C       -0.8614920        1.2892360        0.7692230
C       -2.0737370        0.8533050        1.3295120
C       -3.2476800        1.3334990        0.8000660
H       -2.0711990        0.1341530        2.1386250
C       -1.9569870        2.6171880       -0.7221030
C       -3.2020460        2.2404050       -0.2576290
H       -4.1972980        1.0007890        1.1999850
H       -1.8669120        3.3248900       -1.5395530
H       -4.1018820        2.6417850       -0.7007970
C        1.4289520       -1.7009070        0.3505030
C        2.0622560       -2.7356090        0.9046820
H        1.5917780       -3.7065290        0.9921120
H        3.0760620       -2.6357580        1.2702680
C        0.0210050       -1.8078770       -0.1229120
C       -0.4053080       -1.0871920       -1.2395310
C       -0.9065850       -2.6065770        0.5470510
C       -1.7156740       -1.1769010       -1.6832860
H        0.2933320       -0.4367030       -1.7514870
C       -2.2178290       -2.6972920        0.1028080
H       -0.6016650       -3.1430580        1.4375030
C       -2.6264880       -1.9842460       -1.0158030
H       -2.0282230       -0.6036850       -2.5465370
H       -2.9243220       -3.3177580        0.6393980
H       -3.6517760       -2.0462110       -1.3566630
N        0.3280480        0.7844490        1.2730920
N       -0.8062130        2.1584350       -0.2298970
H        0.1977450       -0.0481790        1.8273600
C        5.3566610        0.8474260       -1.4551150
H        6.1403590        1.1879500       -0.7753870
H        5.6309860       -0.1437650       -1.8136650
H        5.3463640        1.5276210       -2.3078780
39
1h-rN G= -881.493599  H= -881.423900
C        1.1946090        0.7254550        0.1709490
C        1.8131090        1.9621370       -0.1533980
C        3.1202530        2.0080420       -0.5756910
C        1.9763090       -0.4653290        0.0403920
C        3.2809500       -0.3800800       -0.4106610
H        1.2505300        2.8730860       -0.0276280
C        3.8782240        0.8416810       -0.7239890
H        3.8470190       -1.2961310       -0.5340700
H        3.5766940        2.9664320       -0.7948170
C       -1.0286400        1.5098140        0.6001960
C       -2.0952410        1.3732000        1.5108960
C       -3.1464350        2.2619190        1.4556590
H       -2.0536440        0.5674760        2.2298970
C       -2.0622000        3.2902900       -0.4019390
C       -3.1384960        3.2490750        0.4772600
H       -3.9705480        2.1812050        2.1528660
H       -2.0368690        4.0315890       -1.1944280
H       -3.9478370        3.9593610        0.3823670
C        1.3888800       -1.7909600        0.3610340
C        2.0386870       -2.6224080        1.1760510
H        1.6669930       -3.6184770        1.3782670
H        2.9576810       -2.3226950        1.6627240
C        0.1138730       -2.1775560       -0.2937620
C       -0.1759180       -1.7397520       -1.5854980
C       -0.8076010       -2.9988440        0.3541890
C       -1.3453210       -2.1289870       -2.2202880
H        0.5221660       -1.0866050       -2.0953770
C       -1.9783160       -3.3865070       -0.2783670
H       -0.6161940       -3.3093290        1.3734730
C       -2.2507700       -2.9558220       -1.5700060
H       -1.5514940       -1.7820380       -3.2246430
H       -2.6867820       -4.0174940        0.2431340
H       -3.1671360       -3.2546030       -2.0621800
N       -0.0364830        0.5748980        0.6914410
N       -1.0308670        2.4619320       -0.3503810
C        5.2878560        0.9051990       -1.2320840
H        5.8336540       -0.0092830       -1.0045810
H        5.2977020        1.0394000       -2.3167520
H        5.8241100        1.7486240       -0.7960290
37
1i-N G= -1302.463604 H= -1302.397411  
C        1.5290160        0.7973270        0.5402500
C        2.1551440        2.0092120        0.2708700
C        3.3770340        2.0421650       -0.3770840
C        2.1292380       -0.4039220        0.1398950
C        3.3710890       -0.3640680       -0.4905160
H        1.6733890        2.9250630        0.5802340
C        3.9832430        0.8500080       -0.7421100
H        3.8376470       -1.2841780       -0.8155640
H        3.8652260        2.9829780       -0.5897440
C       -0.8722890        1.2908820        0.7732550
C       -2.0847640        0.8431850        1.3218050
C       -3.2569100        1.3512270        0.8137510
H       -2.0848050        0.0977860        2.1067640
C       -1.9614110        2.6745790       -0.6704330
C       -3.2073380        2.2931550       -0.2123610
H       -4.2077820        1.0135200        1.2062360
H       -1.8682320        3.4075250       -1.4647410
H       -4.1053970        2.7170480       -0.6377150
C        1.4434010       -1.7092890        0.3436540
C        2.0858460       -2.7347830        0.9035420
H        1.6250340       -3.7101370        0.9916690
H        3.0968390       -2.6237030        1.2736750
C        0.0390530       -1.8278340       -0.1367010
C       -0.3883140       -1.1107240       -1.2551040
C       -0.8838100       -2.6348400        0.5297470
C       -1.6957410       -1.2124020       -1.7046580
H        0.3069750       -0.4565520       -1.7670630
C       -2.1922200       -2.7368730        0.0798660
H       -0.5779480       -3.1693260        1.4210560
C       -2.6022060       -2.0273390       -1.0404430
H       -2.0090380       -0.6438400       -2.5706360
H       -2.8953280       -3.3641520        0.6128310
H       -3.6250800       -2.0992720       -1.3863710
N        0.3165740        0.7633970        1.2607990
N       -0.8126960        2.1905940       -0.1970840
Cl       5.5219320        0.8801670       -1.5426170
H        0.1815140       -0.0837730        1.7912480
36
1i-rN G = -1301.823210 H= -1301.754950 
C        1.2112220        0.7277020        0.1895180
C        1.8385360        1.9593170       -0.1319140
C        3.1477500        2.0039650       -0.5523810
C        1.9787330       -0.4733160        0.0583740
C        3.2847600       -0.4097480       -0.3891030
H        1.2824710        2.8744410       -0.0111900
C        3.8641310        0.8189960       -0.6868870
H        3.8547440       -1.3194210       -0.5209620
H        3.6262260        2.9473270       -0.7763570
C       -1.0142810        1.5171800        0.6220870
C       -2.1077390        1.3345030        1.4922990
C       -3.1622810        2.2202040        1.4449550
H       -2.0832100        0.4964600        2.1741750
C       -2.0236910        3.3397230       -0.3273360
C       -3.1279000        3.2516750        0.5148690
H       -4.0076440        2.1037100        2.1107690
H       -1.9774800        4.1187520       -1.0816200
H       -3.9372280        3.9629710        0.4276720
C        1.3764290       -1.7935320        0.3759570
C        2.0167830       -2.6302970        1.1924730
H        1.6329670       -3.6214390        1.3958950
H        2.9389920       -2.3412940        1.6795600
C        0.0969550       -2.1627570       -0.2794260
C       -0.1844640       -1.7260240       -1.5732240
C       -0.8377730       -2.9656500        0.3723200
C       -1.3604980       -2.0979170       -2.2062860
H        0.5252400       -1.0889990       -2.0876170
C       -2.0148890       -3.3359390       -0.2586720
H       -0.6511250       -3.2755720        1.3926620
C       -2.2799620       -2.9058550       -1.5520960
H       -1.5600830       -1.7529830       -3.2126110
H       -2.7335420       -3.9531050        0.2653270
H       -3.2010680       -3.1913630       -2.0431990
N       -0.0231320        0.5830110        0.7068800
N       -0.9915350        2.5136400       -0.2828250
Cl       5.4997680        0.8716120       -1.2352970
37
1j-N G= -3416.458741 H= -3416.391199
C        1.5260140        0.7951530        0.5354610
C        2.1498840        2.0079020        0.2646230
C        3.3742230        2.0423730       -0.3795800
C        2.1296520       -0.4058940        0.1391370
C        3.3736430       -0.3650970       -0.4882500
H        1.6656050        2.9236370        0.5703470
C        3.9831440        0.8501160       -0.7391710
H        3.8388190       -1.2874620       -0.8084880
H        3.8572590        2.9861170       -0.5903180
C       -0.8747570        1.2934770        0.7708720
C       -2.0873910        0.8451460        1.3183960
C       -3.2590290        1.3596850        0.8157130
H       -2.0882660        0.0952490        2.0990380
C       -1.9624590        2.6892930       -0.6620810
C       -3.2085520        2.3082270       -0.2042800
H       -4.2101210        1.0222480        1.2078770
H       -1.8687010        3.4271300       -1.4517480
H       -4.1062410        2.7373230       -0.6251630
C        1.4454210       -1.7120850        0.3428830
C        2.0885060       -2.7365670        0.9038700
H        1.6286120       -3.7123800        0.9917260
H        3.0990030       -2.6243860        1.2750190
C        0.0413090       -1.8325700       -0.1379890
C       -0.3860580       -1.1190810       -1.2586820
C       -0.8813680       -2.6376330        0.5310370
C       -1.6935440       -1.2223220       -1.7077170
H        0.3092810       -0.4670470       -1.7732830
C       -2.1898800       -2.7411000        0.0817150
H       -0.5752100       -3.1693190        1.4239420
C       -2.5999900       -2.0350430       -1.0407080
H       -2.0068430       -0.6570290       -2.5758260
H       -2.8927950       -3.3667910        0.6167940
H       -3.6228970       -2.1079350       -1.3863250
N        0.3132760        0.7592890        1.2538300
N       -0.8142530        2.1991220       -0.1937040
H        0.1756260       -0.0914610        1.7778590
Br       5.6689550        0.8846880       -1.6059720
36
1j-rN G= -3415.817908 H= -3415.748462 
C        1.2140270        0.7211420        0.2056000
C        1.8357240        1.9565620       -0.1067680
C        3.1446900        2.0097360       -0.5298760
C        1.9822100       -0.4762050        0.0607630
C        3.2873160       -0.4054130       -0.3916450
H        1.2785800        2.8696090        0.0263160
C        3.8621960        0.8276430       -0.6772860
H        3.8540770       -1.3153740       -0.5340140
H        3.6157960        2.9589830       -0.7436320
C       -1.0121100        1.5036180        0.6274520
C       -2.0980240        1.3497650        1.5125200
C       -3.1526510        2.2342140        1.4446310
H       -2.0675990        0.5352670        2.2221200
C       -2.0295620        3.2927170       -0.3750060
C       -3.1262500        3.2335670        0.4799500
H       -3.9921010        2.1409550        2.1214720
H       -1.9906720        4.0451420       -1.1562210
H       -3.9364860        3.9415530        0.3758590
C        1.3830730       -1.8006380        0.3658350
C        2.0320790       -2.6492150        1.1632060
H        1.6507590       -3.6434070        1.3560310
H        2.9595620       -2.3673940        1.6444690
C        0.0962930       -2.1599880       -0.2809570
C       -0.2004370       -1.7020820       -1.5641060
C       -0.8305420       -2.9740070        0.3683130
C       -1.3835570       -2.0642940       -2.1894940
H        0.5028500       -1.0561700       -2.0761800
C       -2.0147120       -3.3345680       -0.2549960
H       -0.6320750       -3.3005520        1.3812010
C       -2.2949640       -2.8834680       -1.5380380
H       -1.5950290       -1.7028860       -3.1875760
H       -2.7271040       -3.9605900        0.2670220
H       -3.2217010       -3.1612980       -2.0229200
N       -0.0185100        0.5745780        0.7309390
N       -0.9969960        2.4688230       -0.3111950
Br       5.6510220        0.8958170       -1.2763510
37
1k-N G= -942.109913  H = -942.045558
C        1.5453880        0.8056540        0.5622100
C        2.1801170        2.0160920        0.3082380
C        3.3952130        2.0514060       -0.3536810
C        2.1283180       -0.3951560        0.1376520
C        3.3652680       -0.3590130       -0.5042220
H        1.7072880        2.9293740        0.6390350
C        3.9722000        0.8561840       -0.7371490
H        3.8324490       -1.2698290       -0.8537960
H        3.9007170        2.9834180       -0.5650610
C       -0.8588940        1.2722760        0.7823740
C       -2.0697380        0.8296870        1.3386850
C       -3.2444010        1.2996410        0.8011070
H       -2.0662280        0.1136070        2.1504620
C       -1.9551960        2.5886740       -0.7182180
C       -3.1996510        2.2029960       -0.2594660
H       -4.1937450        0.9615170        1.1970250
H       -1.8658510        3.2951150       -1.5367160
H       -4.1001170        2.5959920       -0.7087910
C        1.4333550       -1.6969820        0.3343100
C        2.0728440       -2.7319980        0.8798110
H        1.6048550       -3.7041920        0.9651300
H        3.0879700       -2.6317720        1.2417100
C        0.0247000       -1.8007630       -0.1355170
C       -0.4045080       -1.0739630       -1.2468700
C       -0.8995880       -2.6053660        0.5317830
C       -1.7156630       -1.1631640       -1.6884800
H        0.2915130       -0.4200750       -1.7580380
C       -2.2113710       -2.6955670        0.0895060
H       -0.5918100       -3.1472800        1.4179380
C       -2.6233360       -1.9762970       -1.0239910
H       -2.0307730       -0.5859260       -2.5480510
H       -2.9156060       -3.3208340        0.6233770
H       -3.6490340       -2.0384590       -1.3635000
N        0.3341650        0.7784180        1.2923160
N       -0.8039310        2.1396160       -0.2179400
F        5.1556530        0.8782910       -1.3713290
H        0.2108110       -0.0544240        1.8478950
36
1k-rN G= -941.470867 H= -941.403661  
C        1.2065080        0.7304980        0.1811740
C        1.8355140        1.9618020       -0.1439410
C        3.1468280        2.0051130       -0.5596730
C        1.9740800       -0.4733170        0.0600700
C        3.2832640       -0.4140480       -0.3785790
H        1.2763980        2.8758620       -0.0318850
C        3.8484130        0.8156160       -0.6766690
H        3.8670860       -1.3155630       -0.5066820
H        3.6400550        2.9390980       -0.7914510
C       -1.0177200        1.5260750        0.6214860
C       -2.1122270        1.3334210        1.4882400
C       -3.1631020        2.2238740        1.4560590
H       -2.0914830        0.4835650        2.1554900
C       -2.0205230        3.3690820       -0.2960320
C       -3.1249530        3.2712880        0.5437740
H       -4.0088210        2.0992950        2.1200150
H       -1.9705660        4.1608640       -1.0367170
H       -3.9314230        3.9871840        0.4688130
C        1.3687020       -1.7907960        0.3830950
C        2.0023920       -2.6205650        1.2118050
H        1.6169550       -3.6099820        1.4204310
H        2.9202570       -2.3271030        1.7044410
C        0.0959650       -2.1667420       -0.2813840
C       -0.1723950       -1.7421460       -1.5819100
C       -0.8437340       -2.9661930        0.3673610
C       -1.3402750       -2.1230810       -2.2246600
H        0.5413080       -1.1076880       -2.0938800
C       -2.0127770       -3.3454990       -0.2733360
H       -0.6675820       -3.2663440        1.3924950
C       -2.2644970       -2.9280570       -1.5735360
H       -1.5297780       -1.7876790       -3.2361400
H       -2.7356510       -3.9599590        0.2480190
H       -3.1792220       -3.2207740       -2.0722840
N       -0.0300480        0.5860910        0.6923430
N       -0.9910920        2.5380860       -0.2653480
F        5.1168190        0.8527860       -1.0946660
45
1l-N G= -1071.831862 H= -1071.756072
C        1.4653070        0.8032010        0.5700160
C        2.0977090        2.0115710        0.3061930
C        3.3322200        2.0411530       -0.3174050
C        2.0728370       -0.4027460        0.2013270
C        3.3227130       -0.3587940       -0.4142610
H        1.6308770        2.9422490        0.5950400
C        3.9537210        0.8419890       -0.6844340
H        3.8046100       -1.2754160       -0.7299630
C       -0.9454130        1.2716660        0.7339250
C       -2.1652380        0.8409790        1.2808050
C       -3.3313050        1.3023890        0.7179320
H       -2.1744380        0.1411990        2.1066380
C       -2.0181780        2.5601200       -0.8071880
C       -3.2698620        2.1858060       -0.3586340
H       -4.2867770        0.9734630        1.1068480
H       -1.9157460        3.2508060       -1.6375730
H       -4.1630820        2.5720980       -0.8278360
C        1.3904160       -1.7074540        0.4140780
C        2.0326970       -2.7290990        0.9821760
H        1.5746190       -3.7057150        1.0713140
H        3.0416700       -2.6129740        1.3562750
C       -0.0111590       -1.8393410       -0.0718430
C       -0.4347050       -1.1448670       -1.2059590
C       -0.9352300       -2.6383050        0.6026180
C       -1.7386260       -1.2605370       -1.6623000
H        0.2606760       -0.4943450       -1.7223190
C       -2.2401350       -2.7550230        0.1458000
H       -0.6323860       -3.1547010        1.5055810
C       -2.6458090       -2.0681520       -0.9901010
H       -2.0493940       -0.7071930       -2.5390740
H       -2.9440860       -3.3754060        0.6857860
H       -3.6662340       -2.1503470       -1.3411010
N        0.2378780        0.7852580        1.2716250
N       -0.8749500        2.1185420       -0.2826750
O        5.1799430        0.8332590       -1.2948790
O        3.9129400        3.2509200       -0.5825260
C        5.1686590        1.3317610       -2.6271530
H        6.1922980        1.2699470       -2.9895260
H        4.5211000        0.7142050       -3.2549800
H        4.8253350        2.3670850       -2.6558680
C        5.0911440        3.5138170        0.1701650
H        5.4357820        4.5001610       -0.1316350
H        4.8613580        3.5191100        1.2387370
H        5.8631690        2.7706320       -0.0342060
H        0.1038790       -0.0415960        1.8336300
44
1l-rN G= -1071.192940 H= -1071.115445  
C        1.1502840        0.6802480        0.1000180
C        1.7957340        1.8947340       -0.2626560
C        3.0992330        1.9146580       -0.6899130
C        1.9171490       -0.5317900        0.0125660
C        3.2136850       -0.4889380       -0.4506000
H        1.2728030        2.8327110       -0.1668380
C        3.8196770        0.7120700       -0.8256880
H        3.7838050       -1.4013790       -0.5660990
C       -1.0446150        1.5262850        0.5875980
C       -2.1283680        1.3341430        1.4673840
C       -3.1582170        2.2488030        1.4800510
H       -2.1171330        0.4641310        2.1083990
C       -2.0189330        3.4210720       -0.2535080
C       -3.1110690        3.3237080        0.5998890
H       -3.9955820        2.1229610        2.1544980
H       -1.9596500        4.2348750       -0.9692960
H       -3.9014090        4.0601910        0.5613160
C        1.3138510       -1.8359220        0.3876280
C        1.9529740       -2.6376510        1.2397570
H        1.5701550       -3.6202460        1.4831350
H        2.8745270       -2.3273510        1.7148380
C        0.0378960       -2.2385470       -0.2548340
C       -0.2367970       -1.8663590       -1.5698730
C       -0.8977650       -3.0136120        0.4284100
C       -1.4062630       -2.2745000       -2.1924360
H        0.4738010       -1.2501950       -2.1078190
C       -2.0686500       -3.4202580       -0.1919710
H       -0.7166540       -3.2726040        1.4638760
C       -2.3265400       -3.0549800       -1.5064970
H       -1.6010190       -1.9789560       -3.2153550
H       -2.7883110       -4.0147720        0.3563730
H       -3.2429160       -3.3683330       -1.9894990
N       -0.0778170        0.5584700        0.6154490
N       -1.0090320        2.5638570       -0.2663670
O        5.0942640        0.6524800       -1.2663540
O        3.6998570        3.1140710       -0.9738030
C        5.4762150        1.4613970       -2.3763350
H        6.2595340        0.9093090       -2.8910200
H        4.6315020        1.6206960       -3.0462670
H        5.8603480        2.4269700       -2.0501050
C        4.6078900        3.5310280        0.0361800
H        5.0547900        4.4613840       -0.3074070
H        4.0775960        3.7023860        0.9761860
H        5.3892700        2.7822970        0.1966480
41
1m-1-N G= -957.345004 H= -957.276110   
C        1.6820550        0.5843430        0.6722360
C        2.3859600        1.7738700        0.5039810
C        3.6344060        1.7542920       -0.1008070
C        2.2121840       -0.6343230        0.2362160
C        3.4847940       -0.6249870       -0.3407140
H        1.9345380        2.6872010        0.8554920
C        4.1938740        0.5443140       -0.5127690
H        3.8995990       -1.5610400       -0.6931370
C       -0.6834470        1.2657860        0.8961690
C       -1.9424500        0.8504460        1.3621420
C       -3.0594850        1.5012280        0.8961450
H       -2.0196120        0.0183820        2.0503610
C       -1.6301060        2.8848540       -0.3967160
C       -2.9127500        2.5498700       -0.0107070
H       -4.0429020        1.1920390        1.2271280
H       -1.4622870        3.6947820       -1.0987850
H       -3.7650480        3.0868830       -0.4009980
C        1.4371220       -1.8983600        0.3354870
C        1.9930230       -3.0080470        0.8255990
H        1.4681130       -3.9546310        0.8194930
H        2.9979400       -2.9957110        1.2273790
C        0.0391900       -1.8958140       -0.1813800
C       -0.3153030       -1.0837470       -1.2601090
C       -0.9493800       -2.6826170        0.4109320
C       -1.6139190       -1.0754570       -1.7446950
H        0.4335120       -0.4444810       -1.7118820
C       -2.2498470       -2.6741470       -0.0734130
H       -0.6994560       -3.2901290        1.2724390
C       -2.5862350       -1.8721930       -1.1549530
H       -1.8691560       -0.4357150       -2.5796160
H       -3.0036820       -3.2883370        0.4025810
H       -3.6020020       -1.8584150       -1.5280580
N        0.4433630        0.5944420        1.3477940
N       -0.5322450        2.2657350        0.0394480
O        4.3820450        2.8630980       -0.3213790
C        3.8317720        4.1081030        0.0478370
H        4.5578170        4.8605070       -0.2481390
H        2.8847060        4.2884550       -0.4674220
H        3.6700220        4.1641630        1.1276420
H        0.2213140       -0.2831800        1.7921530
H        5.1692990        0.5530980       -0.9793430
40
1m-1-rN G= -956.703642 H= -956.633260  
C        1.3805780        0.6111760        0.2933780
C        2.1154930        1.7953180       -0.0027780
C        3.4542070        1.7219880       -0.3096410
C        2.0566550       -0.6525050        0.2380320
C        3.4109360       -0.6782010       -0.0663430
H        1.5964060        2.7355770        0.0454730
C        4.1129900        0.4819090       -0.3364060
H        3.9167120       -1.6338540       -0.1150510
C       -0.7887820        1.5725570        0.8030020
C       -2.1434780        1.1879000        0.8848180
C       -3.1125360        2.1497210        1.0689240
H       -2.3756800        0.1358160        0.7898950
C       -1.3631000        3.7687900        1.1146440
C       -2.7204220        3.4770700        1.1913270
H       -4.1576550        1.8735820        1.1251130
H       -1.0236520        4.7946460        1.2175370
H       -3.4394910        4.2690280        1.3475640
C        1.3364260       -1.9207300        0.5095530
C        1.8345990       -2.7932840        1.3865960
H        1.3651170       -3.7544900        1.5513650
H        2.7223190       -2.5644350        1.9619190
C        0.1035760       -2.2229120       -0.2618260
C       -0.0062990       -1.8334360       -1.5956710
C       -0.9558740       -2.9157300        0.3206530
C       -1.1393120       -2.1408910       -2.3325860
H        0.8051600       -1.2824660       -2.0562130
C       -2.0916140       -3.2213570       -0.4142950
H       -0.8987680       -3.1879200        1.3670460
C       -2.1875380       -2.8366540       -1.7448800
H       -1.2054190       -1.8348490       -3.3688340
H       -2.9087480       -3.7532530        0.0564960
H       -3.0747510       -3.0723600       -2.3180840
N        0.0851770        0.5377320        0.6266400
N       -0.4186000        2.8616110        0.9206870
O        4.2290170        2.7944870       -0.5998600
C        3.6147770        4.0649300       -0.5809660
H        4.3928790        4.7814060       -0.8293670
H        2.8113680        4.1242880       -1.3197880
H        3.2086130        4.2905310        0.4084110
H        5.1653460        0.4609890       -0.5862620
37
1n-N G=-942.111335 H= -942.046254
C        1.5052700        0.7896900        0.5036960
C        2.1146070        2.0074450        0.2227700
C        3.3430140        2.0032950       -0.4019810
C        2.1288750       -0.4163090        0.1430800
C        3.3799460       -0.3652010       -0.4675570
H        1.6408120        2.9382330        0.4930930
C        4.0025460        0.8397360       -0.7481310
H        3.8521820       -1.2943970       -0.7594120
C       -0.8925730        1.3290990        0.7520730
C       -2.1116990        0.8548840        1.2626780
C       -3.2761890        1.4215750        0.8012200
H       -2.1228880        0.0456580        1.9817560
C       -1.9617350        2.8370800       -0.5774440
C       -3.2126480        2.4427930       -0.1451660
H       -4.2317300        1.0681790        1.1675860
H       -1.8577300        3.6274590       -1.3130260
H       -4.1042550        2.9145720       -0.5318890
C        1.4550250       -1.7242830        0.3625690
C        2.1018980       -2.7369680        0.9415510
H        1.6532340       -3.7178470        1.0313020
H        3.1061520       -2.6094270        1.3244050
C        0.0559710       -1.8713570       -0.1288140
C       -0.3745180       -1.1742080       -1.2588440
C       -0.8603070       -2.6833340        0.5408940
C       -1.6764860       -1.3019820       -1.7170740
H        0.3159730       -0.5174580       -1.7740470
C       -2.1637410       -2.8113920        0.0824440
H       -0.5533090       -3.2013940        1.4414440
C       -2.5758280       -2.1227570       -1.0498100
H       -1.9915980       -0.7502410       -2.5932150
H       -2.8610710       -3.4429500        0.6179880
H       -3.5944680       -2.2154260       -1.4031600
N        0.2859510        0.7480640        1.2034330
N       -0.8201690        2.2995250       -0.1458210
H        4.9647920        0.8894190       -1.2376060
F        3.9255160        3.1806390       -0.6728680
H        0.1306720       -0.1201340        1.6921790
36
1n-rN G= -941.470000 H= -941.402444
C        1.2325570        0.7305950        0.2071410
C        1.8479490        1.9654660       -0.1066950
C        3.1551680        1.9754810       -0.5201620
C        1.9937760       -0.4709250        0.0704000
C        3.3028570       -0.3983290       -0.3774880
H        1.3123450        2.8938100        0.0032240
C        3.9042460        0.8196240       -0.6712530
H        3.8605800       -1.3162660       -0.5090050
C       -1.0069750        1.5029970        0.6191400
C       -2.1243210        1.2928150        1.4537880
C       -3.1903710        2.1636480        1.3858860
H       -2.1069820        0.4456860        2.1245710
C       -2.0113820        3.3255510       -0.3348390
C       -3.1408980        3.2086020        0.4723670
H       -4.0542420        2.0259710        2.0231770
H       -1.9535580        4.1176810       -1.0745000
H       -3.9566810        3.9105620        0.3704480
C        1.3866200       -1.7907550        0.3777790
C        2.0317240       -2.6468690        1.1708990
H        1.6463710       -3.6405060        1.3587070
H        2.9609000       -2.3717630        1.6527730
C        0.0958630       -2.1450650       -0.2648850
C       -0.2030810       -1.6876460       -1.5478100
C       -0.8342080       -2.9523280        0.3884520
C       -1.3907250       -2.0431690       -2.1684820
H        0.5024670       -1.0466400       -2.0628660
C       -2.0231370       -3.3062050       -0.2299560
H       -0.6341250       -3.2787830        1.4010980
C       -2.3054730       -2.8552610       -1.5125680
H       -1.6031490       -1.6821120       -3.1665260
H       -2.7373320       -3.9272480        0.2956380
H       -3.2358230       -3.1276450       -1.9936250
N       -0.0079000        0.5847440        0.7266510
N       -0.9709980        2.5138710       -0.2713550
H        4.9281090        0.8848890       -1.0125600
F        3.7386170        3.1529710       -0.7906790
37
1o-N G= -942.108406  H= -942.044041
C        1.5344220        0.7957810        0.5339630
C        2.1416130        2.0119900        0.2430160
C        3.3595230        2.0352850       -0.4137610
C        2.1341490       -0.4174050        0.1578790
C        3.3712890       -0.3402000       -0.4734620
H        1.6485380        2.9251540        0.5394610
C        3.9935590        0.8541770       -0.7713440
C       -0.8701050        1.2845900        0.7804240
C       -2.0757830        0.8263490        1.3354430
C       -3.2547450        1.3348890        0.8439690
H       -2.0660760        0.0730570        2.1126890
C       -1.9784970        2.6785010       -0.6382020
C       -3.2185860        2.2873960       -0.1727240
H       -4.2003810        0.9891890        1.2420400
H       -1.8957490        3.4196780       -1.4260040
H       -4.1223040        2.7116780       -0.5855520
C        1.4423540       -1.7181430        0.3657170
C        2.0592740       -2.7418700        0.9545030
H        1.5794020       -3.7072870        1.0506210
H        3.0699930       -2.6469410        1.3270510
C        0.0450210       -1.8289840       -0.1394740
C       -0.3600890       -1.1155370       -1.2682090
C       -0.8956750       -2.6227490        0.5181800
C       -1.6622360       -1.2068300       -1.7352190
H        0.3482340       -0.4714470       -1.7749450
C       -2.1982810       -2.7158410        0.0499800
H       -0.6089330       -3.1536100        1.4179490
C       -2.5862370       -2.0088470       -1.0796450
H       -1.9573920       -0.6405630       -2.6090630
H       -2.9146080       -3.3331550        0.5770400
H       -3.6049170       -2.0724380       -1.4392640
N        0.3236360        0.7531380        1.2530540
N       -0.8234570        2.1945730       -0.1806200
H        4.9486940        0.8408140       -1.2772300
H        0.1917300       -0.0996140        1.7754560
H        3.8295800        2.9833060       -0.6387660
F        3.9808830       -1.4753180       -0.8496590
36
1o-rN G= -941.466809 H= -941.399919
C        1.2630640        0.7112880        0.2757900
C        1.8607130        1.9577110       -0.0121940
C        3.1628140        2.0211840       -0.4644480
C        2.0142570       -0.4873460        0.0907310
C        3.3033120       -0.3624200       -0.3909590
H        1.2972840        2.8597020        0.1628630
C        3.8943150        0.8597850       -0.6723330
C       -0.9849730        1.4376450        0.6610070
C       -2.0817220        1.2959570        1.5367810
C       -3.1642020        2.1379190        1.4021800
H       -2.0355680        0.5236340        2.2912750
C       -2.0418000        3.1327290       -0.4565330
C       -3.1522900        3.0827170        0.3840530
H       -4.0127590        2.0534510        2.0686530
H       -2.0159020        3.8420420       -1.2776840
H       -3.9836320        3.7556370        0.2268620
C        1.4042050       -1.8144750        0.3583400
C        2.0400820       -2.7054920        1.1167770
H        1.6302230       -3.6930210        1.2835600
H        2.9910400       -2.4754540        1.5774300
C        0.0968660       -2.1174570       -0.2780500
C       -0.2185430       -1.5960770       -1.5323320
C       -0.8368320       -2.9354030        0.3569950
C       -1.4251220       -1.9004800       -2.1440940
H        0.4877020       -0.9440110       -2.0323060
C       -2.0436750       -3.2390310       -0.2528730
H       -0.6251160       -3.3102180        1.3502550
C       -2.3423150       -2.7249390       -1.5078910
H       -1.6497600       -1.4893490       -3.1198340
H       -2.7595710       -3.8696050        0.2588870
H       -3.2869240       -2.9579430       -1.9818180
N        0.0342990        0.5541810        0.8307910
N       -0.9852230        2.3500950       -0.3322070
H        4.9090740        0.8772480       -1.0453810
H        3.6184330        2.9822570       -0.6616220
F        4.0353860       -1.4625260       -0.6187910
41
1p-N G= -957.343682 H= -957.275837 
C        1.5175830        0.7875460        0.6302570
C        2.0981630        2.0417580        0.4846220
C        3.3550700        2.1658230       -0.0829950
C        2.1936890       -0.3582560        0.1891260
C        3.4685940       -0.2141230       -0.3567200
H        1.5509970        2.9086150        0.8262780
C        4.0500520        1.0357520       -0.4938750
C       -0.9194200        1.1087620        0.7010270
C       -2.1349840        0.5482540        1.1264420
C       -3.2949160        0.9669950        0.5190070
H       -2.1422000       -0.2169750        1.8920580
C       -1.9892930        2.4428940       -0.8026970
C       -3.2334630        1.9377350       -0.4792470
H       -4.2450320        0.5369280        0.8108170
H       -1.8885960        3.2077070       -1.5655840
H       -4.1213170        2.2902490       -0.9836720
C        1.5545600       -1.7014350        0.2589000
C        2.2034010       -2.7355310        0.7968790
H        1.7845510       -3.7336780        0.7855170
H        3.1776870       -2.6061680        1.2500410
C        0.1917230       -1.8394900       -0.3197750
C       -0.2010390       -1.0637240       -1.4173670
C       -0.7446350       -2.7093170        0.2261370
C       -1.4690840       -1.1649020       -1.9478900
H        0.4975410       -0.3555570       -1.8463860
C       -2.0290080       -2.8232090       -0.2956670
H       -0.4803510       -3.2964470        1.0976640
C       -2.3955090       -2.0446970       -1.3879320
H       -1.7761310       -0.5575090       -2.7888560
H       -2.7292950       -3.5031530        0.1673020
N        0.2630730        0.6541530        1.2709290
N       -0.8511790        2.0449460       -0.2338400
H        5.0348500        1.1290960       -0.9322350
H        3.7970780        3.1472080       -0.1955840
H        3.9848530       -1.0993230       -0.7066550
O       -3.6250720       -2.0587240       -1.9590910
C       -4.5943460       -2.9187950       -1.4072960
H       -4.8014570       -2.6634700       -0.3639440
H       -5.4958690       -2.7818760       -1.9982930
H       -4.2771970       -3.9636080       -1.4656890
H        0.1488630       -0.2297440        1.7440180
40
1p-rN G= -956.702629 H= -956.631924 
C        1.2516170        0.7322640        0.2977760
C        1.8735990        1.9850350        0.0809120
C        3.1949590        2.0588980       -0.3052910
C        2.0194740       -0.4540870        0.0987590
C        3.3361980       -0.3462240       -0.3172960
H        1.3076720        2.8847750        0.2633360
C        3.9301300        0.8961250       -0.5145570
C       -0.9924260        1.4865110        0.6411160
C       -2.1013330        1.3527010        1.5014930
C       -3.1558340        2.2313370        1.3821280
H       -2.0866850        0.5583690        2.2341030
C       -1.9892070        3.2429890       -0.4371450
C       -3.1074410        3.2039310        0.3909190
H       -4.0123080        2.1540560        2.0394820
H       -1.9332100        3.9727800       -1.2386530
H       -3.9171380        3.9053300        0.2459410
C        1.4100180       -1.7945810        0.2958400
C        2.0453010       -2.7005860        1.0411840
H        1.6658300       -3.7081260        1.1505520
H        2.9595140       -2.4516380        1.5638940
C        0.1340570       -2.0981250       -0.3952170
C       -0.1704070       -1.5097810       -1.6270250
C       -0.7919520       -2.9794780        0.1476690
C       -1.3390210       -1.8099600       -2.2947700
H        0.5228850       -0.8026790       -2.0667400
C       -1.9757640       -3.2917630       -0.5094910
H       -0.6043120       -3.4129680        1.1218100
C       -2.2509410       -2.7077650       -1.7412140
H       -1.5734110       -1.3583470       -3.2494490
H       -2.6733750       -3.9745290       -0.0466640
N        0.0014090        0.5662350        0.7896880
N       -0.9558400        2.4259150       -0.3239740
H        4.9628300        0.9550320       -0.8327610
H        3.6596180        3.0263030       -0.4445250
H        3.8982620       -1.2528060       -0.5020820
O       -3.3754820       -2.9399870       -2.4653890
C       -4.3192850       -3.8418540       -1.9374480
H       -4.7128440       -3.4888180       -0.9800890
H       -5.1278110       -3.8961090       -2.6616060
H       -3.8851130       -4.8364930       -1.8029020
45
1q-N G= -976.736266 H= -976.665237  
C        1.5077100        0.8407360        0.4762240
C        2.1274830        2.0331020        0.1225730
C        3.3832520        2.0190920       -0.4613630
C        2.1432470       -0.3851440        0.2318160
C        3.4169810       -0.3755240       -0.3344780
H        1.6125090        2.9628340        0.3171220
C        4.0374920        0.8140310       -0.6804370
C       -0.9157220        1.2717940        0.5196610
C       -2.1455140        0.8368980        1.0438850
C       -3.3002320        1.2187560        0.4046930
H       -2.1678830        0.1920700        1.9128470
C       -1.9630030        2.4191050       -1.1463050
C       -3.2206670        2.0303920       -0.7267380
H       -4.2609740        0.8841750        0.7767880
H       -1.8475830        3.0587010       -2.0151840
H       -4.1047590        2.3575180       -1.2553810
C        1.4622640       -1.6761570        0.5303480
C        2.0818400       -2.6193640        1.2430190
H        1.6305280       -3.5892500        1.4091800
H        3.0617670       -2.4431290        1.6672810
C        0.0915740       -1.8578730       -0.0092170
C       -0.2975270       -1.2509140       -1.2039540
C       -0.8786330       -2.5843370        0.6784860
C       -1.5837920       -1.3615440       -1.6937970
H        0.4186760       -0.6516050       -1.7537180
C       -2.1742480       -2.7033950        0.2068730
H       -0.6264340       -3.0402590        1.6290240
C       -2.5629150       -2.0902830       -0.9966400
H       -1.8305650       -0.8523690       -2.6135200
H       -2.8899960       -3.2572410        0.7960990
N        0.2557580        0.8570400        1.1353050
N       -0.8302140        2.0552510       -0.5460980
H        5.0210460        0.8001390       -1.1312360
H        3.8559500        2.9529410       -0.7364710
H        3.9013980       -1.3235390       -0.5324380
H        0.1131690        0.0608740        1.7386550
N       -3.8553510       -2.1840450       -1.4675910
C       -4.8743520       -2.7374110       -0.6064070
H       -4.9817810       -2.1753560        0.3306700
H       -5.8277140       -2.7238730       -1.1282830
H       -4.6502160       -3.7756500       -0.3532880
C       -4.2620850       -1.3295020       -2.5618080
H       -5.3153380       -1.4981250       -2.7712190
H       -4.1126440       -0.2667630       -2.3335070
H       -3.7015730       -1.5643340       -3.4690950
44
1q-rN G= -976.092764 H= -976.019738 
C        1.3902070        0.7127290        0.3975940
C        1.9669350        1.9641880        0.1541580
C        3.2858620        2.0591020       -0.2546470
C        2.1489730       -0.4603800        0.1829480
C        3.4577290       -0.3375580       -0.2647490
H        1.3752850        2.8518920        0.3260240
C        4.0342610        0.9095480       -0.4687890
C       -0.9476930        1.1845220        0.4325350
C       -2.1803790        0.9443640        1.0830160
C       -3.3363060        1.4760630        0.5535710
H       -2.1738090        0.3290230        1.9715470
C       -1.9910190        2.4242670       -1.1842760
C       -3.2494970        2.2350880       -0.6066590
H       -4.2924900        1.2989920        1.0291900
H       -1.8989220        3.0069280       -2.0959110
H       -4.1270450        2.6698410       -1.0652600
C        1.5214400       -1.7948330        0.3708070
C        2.1812140       -2.7790870        0.9831150
H        1.7503770       -3.7676240        1.0774650
H        3.1625410       -2.6167060        1.4096250
C        0.1427910       -1.9703550       -0.1457950
C       -0.2622160       -1.3710510       -1.3372180
C       -0.8218320       -2.6684850        0.5764390
C       -1.5660270       -1.4509310       -1.7879310
H        0.4514900       -0.7893860       -1.9094480
C       -2.1327770       -2.7558680        0.1453800
H       -0.5508630       -3.1084990        1.5284330
C       -2.5415010       -2.1470990       -1.0543480
H       -1.8248680       -0.9485300       -2.7080650
H       -2.8452840       -3.2834000        0.7619920
N        0.1311610        0.5622460        0.9504300
N       -0.8735160        1.9245060       -0.6988420
H        5.0589230        0.9816960       -0.8090020
H        3.7269810        3.0338820       -0.4176760
H        4.0209270       -1.2386680       -0.4733210
N       -3.8515590       -2.2216420       -1.4907830
C       -4.8610940       -2.6875160       -0.5673830
H       -4.9134820       -2.0742330        0.3423700
H       -5.8306610       -2.6629610       -1.0585870
H       -4.6690200       -3.7193350       -0.2689190
C       -4.2700820       -1.3442090       -2.5616350
H       -5.3288640       -1.4988730       -2.7541630
H       -4.1059250       -0.2852910       -2.3216920
H       -3.7301390       -1.5707250       -3.4825740
40
1r-N G= -882.133072 H= -882.066908 
C        1.9185590        0.6144470        0.4716290
C        2.7035120        1.7181520        0.1608280
C        3.8980030        1.5538900       -0.5201230
C        2.3230690       -0.6704160        0.0839760
C        3.5409870       -0.8170100       -0.5786240
H        2.3635170        2.6977840        0.4647860
C        4.3268710        0.2830830       -0.8806700
C       -0.3977400        1.4056310        0.7211050
C       -1.6440370        1.1313860        1.3082650
C       -2.7626720        1.7237330        0.7727010
H       -1.7128440        0.4449670        2.1422970
C       -1.3532530        2.8009310       -0.8040030
C       -2.6279830        2.5804550       -0.3188870
H       -3.7387030        1.5162400        1.1938710
H       -1.1933800        3.4681660       -1.6444660
H       -3.4818930        3.0659120       -0.7691350
C        1.4545800       -1.8543170        0.3306910
C        1.9466920       -2.9559830        0.8988440
H        1.3450760       -3.8482740        1.0159390
H        2.9706710       -2.9926120        1.2475630
C        0.0367600       -1.7629270       -0.1120340
C       -0.3080150       -1.0137740       -1.2391450
C       -0.9872700       -2.3825470        0.6004840
C       -1.6280670       -0.8951190       -1.6355360
H        0.4668960       -0.4999350       -1.7950690
C       -2.3105230       -2.2594280        0.1987180
H       -0.7494950       -2.9435610        1.4965650
C       -2.6540830       -1.5101770       -0.9207790
H       -1.8709450       -0.2974730       -2.5069080
H       -3.0905390       -2.7404330        0.7776410
N        0.7318080        0.7752040        1.2252350
N       -0.2559740        2.2327140       -0.3045160
H        5.2625830        0.1512230       -1.4076790
H        4.5003710        2.4201070       -0.7608070
H        3.8464770       -1.8089730       -0.8872110
C       -4.0869780       -1.3235690       -1.3327220
H       -4.7540860       -1.9546350       -0.7469270
H       -4.3906660       -0.2834640       -1.1918920
H       -4.2271870       -1.5636250       -2.3876050
H        0.5062190       -0.0261950        1.7952810
39
1r-rN G= -881.490953 H= -881.423662 
C        1.2478750        0.7499390        0.2519170
C        1.8961780        1.9679080       -0.0648330
C        3.1916690        1.9747000       -0.5363000
C        1.9625080       -0.4714910        0.0645970
C        3.2529640       -0.4320530       -0.4362650
H        1.3734070        2.8952500        0.1068760
C        3.8734150        0.7773760       -0.7323230
C       -0.9433060        1.5974920        0.7148770
C       -2.0007410        1.5185990        1.6442730
C       -3.0316380        2.4296540        1.5705970
H       -1.9668880        0.7382400        2.3911630
C       -1.9474380        3.3651220       -0.3382190
C       -3.0129400        3.3804040        0.5574510
H       -3.8477200        2.3942070        2.2807950
H       -1.9175340        4.0769500       -1.1571280
H       -3.8064380        4.1062510        0.4473060
C        1.3213540       -1.7761160        0.3693980
C        1.9661950       -2.6666260        1.1242050
H        1.5547890       -3.6497090        1.3123200
H        2.9211680       -2.4296750        1.5748190
C       -0.0032560       -2.0707290       -0.2309110
C       -0.3505890       -1.5527530       -1.4764260
C       -0.9306870       -2.8801790        0.4244230
C       -1.5740300       -1.8528450       -2.0560520
H        0.3427140       -0.9028970       -1.9971810
C       -2.1519060       -3.1745460       -0.1566430
H       -0.7030570       -3.2542650        1.4146160
C       -2.4944600       -2.6710810       -1.4101270
H       -1.8197020       -1.4379080       -3.0266510
H       -2.8616650       -3.7961510        0.3777070
N        0.0269340        0.6474900        0.8258440
N       -0.9363550        2.5157250       -0.2711870
H        4.8852040        0.7839210       -1.1162740
H        3.6785190        2.9167400       -0.7524540
H        3.7726460       -1.3660090       -0.6084000
C       -3.8144280       -3.0144710       -2.0426860
H       -3.7887640       -4.0183740       -2.4725000
H       -4.6201770       -2.9940970       -1.3082010
H       -4.0619530       -2.3168010       -2.8418950
37
1s-rN G= -942.111321 H= -942.046760 
C        1.5508810        0.8058300        0.5664270
C        2.1814700        2.0172440        0.3095580
C        3.3977270        2.0432830       -0.3515040
C        2.1346230       -0.3960510        0.1437360
C        3.3716510       -0.3504030       -0.4982960
H        1.7050170        2.9292600        0.6396820
C        4.0031310        0.8571840       -0.7463130
C       -0.8560810        1.2617990        0.7884660
C       -2.0634920        0.8146710        1.3496190
C       -3.2430280        1.2603350        0.8013230
H       -2.0536090        0.1153200        2.1758420
C       -1.9653300        2.5458780       -0.7305560
C       -3.2062910        2.1477870       -0.2728990
H       -4.1893830        0.9151140        1.1982370
H       -1.8824190        3.2441390       -1.5567590
H       -4.1104070        2.5192990       -0.7328410
C        1.4360030       -1.6969850        0.3325680
C        2.0683350       -2.7386460        0.8744440
H        1.5992820       -3.7115790        0.9466520
H        3.0803000       -2.6425590        1.2458350
C        0.0281540       -1.7925780       -0.1412440
C       -0.3992800       -1.0525160       -1.2452220
C       -0.9034170       -2.5922390        0.5213540
C       -1.7114750       -1.1124950       -1.6855990
H        0.3005230       -0.4013370       -1.7541370
C       -2.2210650       -2.6643350        0.0951170
H       -0.6002520       -3.1464960        1.4010000
C       -2.6010480       -1.9187860       -1.0035420
H       -2.0535200       -0.5327970       -2.5319580
H       -2.9539020       -3.2714480        0.6088780
N        0.3408630        0.7767030        1.2991110
N       -0.8096690        2.1177660       -0.2218420
H        4.9563490        0.8741450       -1.2578690
H        3.8789470        2.9920320       -0.5498720
H        3.8160310       -1.2791670       -0.8336140
H        0.2206250       -0.0604020        1.8491670
F       -3.8795370       -1.9643360       -1.4063370
36
1s-rN G= -941.470014 H= -941.403241 
C        1.2363570        0.7122090        0.2559190
C        1.8460340        1.9552950       -0.0361990
C        3.1543450        2.0146280       -0.4674160
C        2.0025050       -0.4795520        0.0859330
C        3.3048230       -0.3881780       -0.3764020
H        1.2825480        2.8608250        0.1235620
C        3.8871810        0.8457030       -0.6478680
C       -1.0017390        1.4701000        0.6332140
C       -2.0873320        1.3643340        1.5264900
C       -3.1519160        2.2296120        1.3974840
H       -2.0482730        0.6015340        2.2910500
C       -2.0385750        3.1738880       -0.4905890
C       -3.1356590        3.1607120        0.3664580
H       -3.9914050        2.1729630        2.0783160
H       -2.0086040        3.8705880       -1.3223090
H       -3.9545920        3.8494650        0.2130310
C        1.4028810       -1.8095620        0.3635980
C        2.0633060       -2.6883500        1.1184570
H        1.6843010       -3.6883870        1.2841520
H        3.0001740       -2.4248090        1.5915130
C        0.0988180       -2.1410310       -0.2628010
C       -0.2375250       -1.6240080       -1.5138300
C       -0.8129830       -2.9807230        0.3751840
C       -1.4381620       -1.9477620       -2.1254550
H        0.4488430       -0.9538410       -2.0168250
C       -2.0191790       -3.3142390       -0.2196590
H       -0.5884580       -3.3540890        1.3657790
C       -2.3085220       -2.7919480       -1.4650600
H       -1.7069630       -1.5542570       -3.0960760
H       -2.7382180       -3.9564790        0.2702730
N        0.0023760        0.5631530        0.7934280
N       -0.9965970        2.3690210       -0.3705630
H        4.9089790        0.8929340       -1.0010820
H        3.6106210        2.9758970       -0.6646010
H        3.8646050       -1.3004920       -0.5385760
F       -3.4779920       -3.1053570       -2.0453330
40
1t-N G= -1179.942923 H= -1179.871401
C        1.5444700        0.8006610        0.5702900
C        2.1644310        2.0185830        0.3192550
C        3.3878540        2.0574900       -0.3277270
C        2.1455320       -0.3944600        0.1525320
C        3.3897430       -0.3365480       -0.4743570
H        1.6741680        2.9254740        0.6435620
C        4.0110710        0.8778300       -0.7142480
C       -0.8733080        1.2199680        0.7655310
C       -2.0777850        0.7747140        1.3334540
C       -3.2600460        1.1870100        0.7643180
H       -2.0645060        0.1027960        2.1821140
C       -1.9889030        2.4460140       -0.7957940
C       -3.2274210        2.0408750       -0.3369610
H       -4.2040740        0.8380350        1.1626040
H       -1.9101640        3.1223350       -1.6403980
H       -4.1334820        2.3826230       -0.8158520
C        1.4535560       -1.7000160        0.3282670
C        2.0813970       -2.7484090        0.8613000
H        1.6095100       -3.7207580        0.9221000
H        3.0934180       -2.6595040        1.2344510
C        0.0486640       -1.7961770       -0.1557280
C       -0.3656400       -1.0611050       -1.2646360
C       -0.8899620       -2.5889440        0.5097710
C       -1.6815580       -1.1078870       -1.6992390
H        0.3415350       -0.4196030       -1.7749430
C       -2.2036150       -2.6412420        0.0804460
H       -0.5914500       -3.1427430        1.3910850
C       -2.5987770       -1.8939200       -1.0224380
H       -1.9947610       -0.5173050       -2.5490150
H       -2.9291980       -3.2448780        0.6114000
N        0.3274960        0.7596450        1.2910510
N       -0.8308910        2.0488680       -0.2673820
H        4.9701620        0.9050440       -1.2141590
H        3.8609770        3.0112100       -0.5214380
H        3.8477850       -1.2600320       -0.8058550
C       -4.0405160       -1.9350490       -1.4356600
F       -4.8507330       -1.5462170       -0.4367030
F       -4.2984520       -1.1445460       -2.4798700
F       -4.4271510       -3.1743300       -1.7710260
H        0.2186750       -0.0635870        1.8638170
39
1t-rN G= -1179.301006 H= -1179.227356 
C        1.4127330        0.6919560        0.4527690
C        1.9999770        1.9526250        0.2894200
C        3.3003670        2.0643440       -0.1688510
C        2.1430880       -0.4675800        0.1050850
C        3.4322650       -0.3250030       -0.3917580
H        1.4314530        2.8298780        0.5624260
C        4.0192580        0.9272800       -0.5144860
C       -0.9085910        1.1985190        0.6316170
C       -2.1185250        0.9260760        1.3104540
C       -3.2858030        1.5100530        0.8676480
H       -2.0902090        0.2426940        2.1474300
C       -1.9902080        2.5785650       -0.8390880
C       -3.2296890        2.3562020       -0.2317710
H       -4.2277410        1.2989370        1.3562790
H       -1.9237970        3.2292260       -1.7055610
H       -4.1186460        2.8280410       -0.6264410
C        1.5057970       -1.8054410        0.2073890
C        2.1752150       -2.8575580        0.6771940
H        1.7274840       -3.8427420        0.7024170
H        3.1873140       -2.7581920        1.0472130
C        0.0969060       -1.9277270       -0.2523520
C       -0.3384670       -1.2395550       -1.3831940
C       -0.8267560       -2.6864610        0.4681950
C       -1.6672730       -1.2822380       -1.7744390
H        0.3627030       -0.6296570       -1.9395260
C       -2.1539970       -2.7338100        0.0841160
H       -0.5051680       -3.1994770        1.3651510
C       -2.5753740       -2.0215540       -1.0329850
H       -1.9977250       -0.7300910       -2.6435450
H       -2.8704500       -3.3063370        0.6599330
N        0.1762410        0.5078240        1.0393970
N       -0.8634240        2.0270170       -0.4386500
H        5.0288710        1.0149990       -0.8934770
H        3.7510270        3.0432120       -0.2680560
H        3.9712440       -1.2108590       -0.7037700
C       -4.0338760       -2.0271890       -1.3807900
F       -4.7617230       -1.3587050       -0.4680760
F       -4.2820530       -1.4590710       -2.5644420
F       -4.5351000       -3.2691160       -1.4223660
40
1u-N G= -882.128104 H= -882.062806 
C        1.5408550        0.7733360        0.5483820
C        2.1434270        2.0026540        0.3051260
C        3.3592530        2.0654980       -0.3532920
C        2.1545050       -0.4103400        0.1168600
C        3.3898280       -0.3255450       -0.5260520
H        1.6451960        2.8994610        0.6437710
C        3.9925700        0.8985810       -0.7615820
C       -0.8680550        1.2167440        0.7957920
C       -2.0701350        0.7570260        1.3578410
C       -3.2537240        1.2477200        0.8595640
H       -2.0532050        0.0182160        2.1491380
C       -1.9895790        2.5821360       -0.6410010
C       -3.2264960        2.1855620       -0.1707900
H       -4.1962640        0.8997070        1.2632140
H       -1.9138450        3.3140220       -1.4382770
H       -4.1340590        2.5957440       -0.5894560
C        1.4930580       -1.7331930        0.2940380
C        2.1858710       -2.7752430        0.7538710
H        1.7504180       -3.7630910        0.8164990
H        3.2175960       -2.6642330        1.0627710
C        0.0696930       -1.8469870       -0.1410910
C       -0.3022090       -1.1925360       -1.3192600
C       -0.9077270       -2.5428620        0.5894270
C       -1.5984770       -1.2433240       -1.7991580
H        0.4458300       -0.6228230       -1.8569890
C       -2.2100630       -2.5795590        0.0897390
C       -2.5606100       -1.9491650       -1.0915790
H       -1.8571760       -0.7245850       -2.7127810
H       -2.9678580       -3.1068220        0.6580610
N        0.3318230        0.7097920        1.2769980
N       -0.8306300        2.1151160       -0.1775870
H        4.9441900        0.9433780       -1.2744740
H        3.8173720        3.0278330       -0.5407640
H        3.8556160       -1.2386250       -0.8749550
H        0.2141500       -0.1465550        1.7967090
H       -3.5822170       -1.9914280       -1.4464000
C       -0.6381810       -3.2156290        1.9116880
H       -1.5553340       -3.2615020        2.4985820
H       -0.2865950       -4.2408610        1.7792820
H        0.1234660       -2.6937970        2.4911560
39
1u-rN G= -881.489174 H= -881.421413 
C        1.2538810        0.6671760        0.2315220
C        1.8273500        1.9373710       -0.0270300
C        3.1222890        2.0429820       -0.4873110
C        2.0496950       -0.4973260       -0.0022780
C        3.3400620       -0.3578720       -0.4828060
H        1.2455140        2.8219130        0.1738080
C        3.8823610        0.9007130       -0.7238280
C       -0.9883690        1.3345110        0.7932430
C       -2.0531470        1.0342510        1.6675880
C       -3.1475740        1.8703090        1.7116680
H       -1.9758770        0.1478780        2.2815560
C       -2.0993540        3.1787770        0.0143100
C       -3.1801900        2.9728100        0.8671650
H       -3.9714510        1.6624830        2.3822080
H       -2.1050010        4.0175080       -0.6745900
H       -4.0222580        3.6505370        0.8527460
C        1.4805070       -1.8464390        0.2412690
C        2.1486810       -2.7331040        0.9752950
H        1.7685670       -3.7353750        1.1253200
H        3.0881570       -2.4760800        1.4485520
C        0.1903180       -2.1852080       -0.4239000
C        0.1008520       -2.0047160       -1.8025650
C       -0.9177540       -2.6700360        0.2845610
C       -1.0540890       -2.3274480       -2.4966960
H        0.9565510       -1.6041470       -2.3339130
C       -2.0730250       -2.9808270       -0.4279750
C       -2.1477170       -2.8230330       -1.8037970
H       -1.1004670       -2.1862370       -3.5685850
H       -2.9381460       -3.3434490        0.1152340
N        0.0429620        0.4428050        0.7862500
N       -1.0313680        2.4006680       -0.0283540
H        4.8948560        0.9888440       -1.0958340
H        3.5498470        3.0218060       -0.6613530
H        3.9213610       -1.2490830       -0.6830680
H       -3.0607340       -3.0734900       -2.3284330
C       -0.9095630       -2.8097730        1.7825820
H       -1.9308810       -2.8280490        2.1632610
H       -0.4230620       -3.7323680        2.1042000
H       -0.3722090       -1.9782970        2.2395850
40
1v-N G= -882.133941 H= -882.066215 
C        1.5278850        0.8009520        0.5472370
C        2.1419220        2.0203630        0.2863380
C        3.3706750        2.0580940       -0.3511240
C        2.1420680       -0.3957130        0.1527780
C        3.3901960       -0.3371730       -0.4650970
H        1.6446450        2.9286300        0.5943850
C        4.0050850        0.8782550       -0.7177940
C       -0.8849190        1.2550950        0.7649530
C       -2.0925190        0.7926630        1.3144140
C       -3.2716790        1.2745760        0.7979810
H       -2.0820880        0.0563190        2.1080020
C       -1.9947880        2.6077430       -0.6928820
C       -3.2357180        2.2074090       -0.2371400
H       -4.2178980        0.9246680        1.1915530
H       -1.9123610        3.3361910       -1.4926640
H       -4.1396520        2.6109080       -0.6698770
C        1.4581100       -1.7026770        0.3492280
C        2.0907400       -2.7283130        0.9202460
H        1.6273880       -3.7032470        1.0017650
H        3.0960160       -2.6169200        1.3057200
C        0.0602470       -1.8216750       -0.1502760
C       -0.3413160       -1.1298080       -1.2906670
C       -0.8809910       -2.5983040        0.5283080
C       -1.6475580       -1.2339490       -1.7461790
H        0.3667010       -0.4976300       -1.8119360
C       -2.1940200       -2.7054560        0.0865560
C       -2.5665770       -2.0162010       -1.0657390
H       -1.9508640       -0.6902390       -2.6316480
N        0.3092100        0.7514930        1.2605310
N       -0.8391830        2.1490720       -0.2121070
H        4.9677150        0.9056140       -1.2109690
H        3.8390680        3.0126360       -0.5527060
H        3.8569490       -1.2625490       -0.7787900
H       -3.5891530       -2.0822950       -1.4193890
H       -0.5855360       -3.1098170        1.4381500
C       -3.2060690       -3.5171380        0.8479140
H       -3.9693100       -2.8708990        1.2869000
H       -3.7164180       -4.2222270        0.1903590
H       -2.7375210       -4.0808360        1.6534800
H        0.1848160       -0.0984100        1.7895350
39
1v-rN G= -881.492738 H= -881.422659 
C        1.2338230        0.7500760        0.2354410
C        1.8649870        1.9746530       -0.0912350
C        3.1726660        1.9989440       -0.5271100
C        1.9801020       -0.4591930        0.0966110
C        3.2828190       -0.4030470       -0.3694320
H        1.3179180        2.8939460        0.0436680
C        3.8851230        0.8128840       -0.6766420
C       -0.9880110        1.5572690        0.6250630
C       -2.0712460        1.4628310        1.5227310
C       -3.1208360        2.3478860        1.4076100
H       -2.0416960        0.6913500        2.2789460
C       -2.0008250        3.2894040       -0.4773480
C       -3.0935040        3.2882680        0.3850040
H       -3.9575630        2.3000690        2.0926190
H       -1.9623540        3.9934740       -1.3025820
H       -3.9002930        3.9935570        0.2425980
C        1.3585730       -1.7697700        0.4153780
C        2.0007370       -2.6298010        1.2066470
H        1.6039220       -3.6166170        1.4061750
H        2.9393040       -2.3637640        1.6752420
C        0.0571380       -2.1075120       -0.2145440
C       -0.2506700       -1.6403350       -1.4899600
C       -0.8729420       -2.9085730        0.4476990
C       -1.4528600       -1.9860090       -2.0889570
H        0.4509410       -1.0010860       -2.0118660
C       -2.0806190       -3.2617390       -0.1394300
C       -2.3614180       -2.7913890       -1.4210380
H       -1.6834390       -1.6189550       -3.0809100
N       -0.0000440        0.6311870        0.7769040
N       -0.9725440        2.4650870       -0.3701910
H        4.9068320        0.8330910       -1.0328620
H        3.6451440        2.9462980       -0.7518060
H        3.8270150       -1.3289390       -0.5056380
H       -3.3040300       -3.0499610       -1.8896770
H       -0.6603580       -3.2358320        1.4588590
C       -3.0671020       -4.1368000        0.5848290
H       -4.0812980       -3.7472580        0.4900660
H       -3.0649030       -5.1472390        0.1705160
H       -2.8258890       -4.2100830        1.6445590
41
1b-N G= -957.338784 H= -957.268159 
C        1.5761890        0.7961610        0.5615240
C        2.2222440        1.9999830        0.3050590
C        3.4375650        2.0113060       -0.3580950
C        2.1445170       -0.4121980        0.1358010
C        3.3807410       -0.3811550       -0.5083640
H        1.7592730        2.9178260        0.6378060
C        4.0273580        0.8184440       -0.7560290
C       -0.8194760        1.3051980        0.8016440
C       -2.0344980        0.8670360        1.3528600
C       -3.2078260        1.3581670        0.8317590
H       -2.0393550        0.1295660        2.1452450
C       -1.9054730        2.6652970       -0.6711650
C       -3.1493440        2.2817540       -0.2096940
H       -4.1687880        1.0225750        1.2024730
H       -1.8364630        3.3798560       -1.4848780
C        1.4301280       -1.7038760        0.3262980
C        2.0531000       -2.7552860        0.8603660
H        1.5711030       -3.7216760        0.9338330
H        3.0697890       -2.6740790        1.2225550
C        0.0181270       -1.7845340       -0.1405010
C       -0.4064320       -1.0401400       -1.2422380
C       -0.9155910       -2.5814190        0.5233870
C       -1.7214720       -1.1036790       -1.6768740
H        0.2975550       -0.3924050       -1.7503680
C       -2.2312860       -2.6464920        0.0878300
C       -2.6385720       -1.9088870       -1.0153350
H       -2.0329770       -0.5120490       -2.5280250
N        0.3697780        0.7795030        1.2980030
H        4.9795660        0.8240450       -1.2697060
H        3.9304240        2.9542530       -0.5558020
H        3.8122160       -1.3150090       -0.8463810
H       -3.6672660       -1.9495550       -1.3489690
H       -0.6114820       -3.1369510        1.4023930
H       -2.9422420       -3.2663430        0.6192570
N       -0.7614540        2.1869480       -0.1832280
O       -4.2858310        2.7753410       -0.7982080
C       -4.9345850        3.7773560       -0.0346440
H       -5.8199000        4.0768450       -0.5910350
H       -5.2335170        3.3946600        0.9453540
H       -4.2780760        4.6406950        0.1060060
H        0.2282690       -0.0739470        1.8170300
40
1b-rN G= -956.703195 H= -956.632820 
C        1.4256620        0.7213120        0.2994470
C        2.0726420        1.9322930        0.0075620
C        3.3696670        1.9404570       -0.4717880
C        2.1126520       -0.4961350        0.0792020
C        3.4018630       -0.4609050       -0.4356970
H        1.5534320        2.8593560        0.1992650
C        4.0374910        0.7447590       -0.7025050
C       -0.8237900        1.4537600        0.5778280
C       -1.9959010        1.3553780        1.3640180
C       -3.0984350        2.1278070        1.0748620
H       -1.9924940        0.6562150        2.1882630
C       -1.8324840        3.0129920       -0.7717400
C       -3.0243480        2.9861970       -0.0196910
H       -3.9916200        2.0535930        1.6786630
H       -1.7923060        3.6656810       -1.6389570
C        1.4459310       -1.7958470        0.3494520
C        2.0911460       -2.7567380        1.0116170
H        1.6492850       -3.7331280        1.1621120
H        3.0793690       -2.5869790        1.4187740
C        0.0742470       -2.0045400       -0.1820310
C       -0.3132180       -1.4190410       -1.3877350
C       -0.8531660       -2.7864980        0.5057610
C       -1.5854770       -1.6232490       -1.8991600
H        0.3876040       -0.7895980       -1.9230820
C       -2.1260260       -2.9905750       -0.0040200
C       -2.4974600       -2.4111980       -1.2102470
H       -1.8660130       -1.1616080       -2.8372690
N        0.1908350        0.6423180        0.9029830
H        5.0458180        0.7491950       -1.0951470
H        3.8601140        2.8843260       -0.6720340
H        3.9036180       -1.3979980       -0.6421490
H       -3.4927730       -2.5665390       -1.6060770
H       -0.5807330       -3.2103730        1.4639650
H       -2.8347930       -3.5946370        0.5482650
N       -0.7795050        2.2912780       -0.4952940
O       -4.0074600        3.7992110       -0.4448800
C       -5.2258790        3.7880090        0.2711010
H       -5.8759820        4.5023310       -0.2252480
H       -5.6843530        2.7964650        0.2460950
H       -5.0718270        4.0929610        1.3090460
37
1x-N G= -842.850240 H= -842.784225 
C        1.3957050        0.8086320        0.4435680
C        2.0953960        1.9777990        0.1486940
C        3.3842400        1.9291510       -0.3527490
C        2.0125120       -0.4414550        0.2510690
C        3.3340620       -0.4575190       -0.2043100
H        1.6238170        2.9302150        0.3524970
C        4.0137450        0.7033700       -0.5247300
C       -0.9736120        1.5884150        0.5684250
C       -3.1868760        2.0346900        0.9314590
C       -2.1181480        3.0657450       -0.9145700
C       -3.2673750        2.8923410       -0.1521130
H       -4.0585390        1.8445920        1.5487690
H       -2.1308660        3.7050680       -1.7884640
H       -4.1936650        3.3917660       -0.3954190
C        1.3666840       -1.7370040        0.5114670
C        0.0712310       -2.0455050        0.3907170
H       -0.6360960       -1.2783190        0.0946260
N        0.1206460        0.8821420        1.0162340
H        5.0289920        0.6544720       -0.8945550
H        3.9069580        2.8495240       -0.5777840
H        3.8215560       -1.4171290       -0.3301090
C       -0.9535520        2.4138820       -0.5662940
H       -0.0592460        2.5154430       -1.1620410
H        2.0626600       -2.5259950        0.7803540
C       -0.5240620       -3.3700240        0.6094940
C       -1.9152900       -3.4710130        0.6706950
C        0.2304590       -4.5374010        0.7575780
C       -2.5360290       -4.6919720        0.8872620
H       -2.5123350       -2.5737780        0.5553350
C       -0.3876950       -5.7566350        0.9723330
H        1.3098270       -4.4978280        0.6910170
C       -1.7739280       -5.8402400        1.0407690
H       -3.6159320       -4.7454510        0.9353210
H        0.2134480       -6.6501750        1.0813270
H       -2.2537090       -6.7957480        1.2073300
H       -0.1227810        0.1604210        1.6796100
N       -2.0797670        1.3940750        1.2892480
36
1x-rN G= -842.207642 H= -842.141871 
C        0.9945910        0.6763880        0.2276650
C        1.7193110        1.9150000        0.1636660
C        3.0793890        1.9478710        0.0486200
C        1.7565800       -0.5567680        0.2141430
C        3.1446830       -0.4626360        0.0697360
H        1.1596660        2.8361280        0.2469360
C        3.8043790        0.7470270       -0.0167820
C       -1.1404770        1.7097380        0.1314360
C       -2.9484020        2.9046030        0.8465800
C       -1.9757110        3.4867540       -1.2428140
C       -2.9447660        3.7193320       -0.2769570
H       -3.6918080        3.0497850        1.6235030
H       -1.9387760        4.0846650       -2.1447700
H       -3.6841890        4.4991450       -0.3923230
C        1.2044500       -1.8935080        0.3262220
C       -0.0604150       -2.2804220        0.5680200
H       -0.8224880       -1.5271720        0.7075420
N       -0.3205600        0.6130410        0.3418600
H        4.8815310        0.7684480       -0.1157740
H        3.5992580        2.8965590        0.0206400
H        3.7181140       -1.3810150        0.0379500
C       -1.0535100        2.4792910       -1.0400820
H       -0.2882750        2.2564840       -1.7712630
H        1.9599280       -2.6675440        0.2304300
C       -0.5011680       -3.6703400        0.6943890
C       -1.7796760       -3.9135860        1.2046540
C        0.2827840       -4.7700890        0.3275710
C       -2.2537880       -5.2061160        1.3647640
H       -2.3999580       -3.0700880        1.4830790
C       -0.1908910       -6.0605110        0.4832780
H        1.2648580       -4.6171300       -0.1002850
C       -1.4596260       -6.2855650        1.0064560
H       -3.2450200       -5.3703340        1.7670490
H        0.4284620       -6.8983280        0.1897420
H       -1.8268820       -7.2964930        1.1258490
N       -2.0898650        1.9131060        1.0479200
38
1y-N G= -826.787126 H= -826.721960  
C        1.1937660        0.6667280        0.2456310
C        1.8640910        1.8539550       -0.0597900
C        3.1915640        1.8420540       -0.4490070
C        1.8921670       -0.5578680        0.1687280
C        3.2439440       -0.5278220       -0.1821380
H        1.3429240        2.7951120        0.0432160
C        3.8952330        0.6468350       -0.5102020
C       -1.0782010        1.6755060        0.5600640
C       -2.0542250        1.8180300        1.5494770
C       -3.0637530        2.7559330        1.4135560
H       -2.0094880        1.1881170        2.4300850
C       -2.1488110        3.4386140       -0.6886190
C       -3.1146580        3.5810680        0.2986430
H       -3.8101660        2.8478280        2.1921260
H       -2.1839770        4.0619700       -1.5730610
H       -3.8977240        4.3199150        0.1975710
C        1.3020260       -1.8723240        0.4543530
C        0.0410590       -2.2774270        0.2603880
H       -0.6795520       -1.5924510       -0.1736680
N       -0.1202730        0.6746590        0.7003020
H        4.9374620        0.6329240       -0.7978360
H        3.6841220        2.7778030       -0.6800370
H        3.7822150       -1.4678720       -0.2161710
C       -1.1430560        2.4928960       -0.5713320
H       -0.4197800        2.3673070       -1.3653750
H        2.0234700       -2.6095170        0.7958130
C       -0.4616550       -3.6333510        0.5128900
C       -1.6569460       -4.0319450       -0.0890440
C        0.2002460       -4.5486000        1.3365120
C       -2.1631670       -5.3087080        0.1004590
H       -2.1879660       -3.3293650       -0.7205380
C       -0.3047790       -5.8233030        1.5274200
H        1.1069490       -4.2545010        1.8494800
C       -1.4866850       -6.2116580        0.9074070
H       -3.0884420       -5.5973400       -0.3812320
H        0.2204140       -6.5164480        2.1719890
H       -1.8806030       -7.2076350        1.0614580
H       -0.3585390       -0.0759110        1.3298950
37
1y-rN G= -842.207642 H=  -842.141871 
C        1.1312140        0.6613460        0.2825160
C        1.8167740        1.8793050        0.0304460
C        3.1436020        1.8981030       -0.3264230
C        1.8561140       -0.5660450        0.1491690
C        3.2028150       -0.5003320       -0.2189380
H        1.2869780        2.8076860        0.1941320
C        3.8453090        0.6988100       -0.4617900
C       -1.0434660        1.6100410        0.5015340
C       -2.0644780        1.8091840        1.4521940
C       -3.0482510        2.7540830        1.2445050
H       -2.0386770        1.2081990        2.3516190
C       -2.0964270        3.2813990       -0.9026930
C       -3.0703610        3.4967710        0.0667830
H       -3.8127590        2.9080460        1.9949690
H       -2.1299920        3.8339350       -1.8329650
H       -3.8522100        4.2252920       -0.1021280
C        1.2841650       -1.8891840        0.3514230
C       -0.0074700       -2.2469230        0.3814210
H       -0.7690010       -1.4966060        0.2180560
N       -0.1300490        0.6272490        0.7641660
H        4.8904080        0.7066550       -0.7414080
H        3.6465630        2.8436810       -0.4819040
H        3.7517440       -1.4289530       -0.3198660
C       -1.0892120        2.3581810       -0.6938780
H       -0.3521470        2.1697630       -1.4633560
H        2.0313950       -2.6729210        0.4367730
C       -0.4961440       -3.6134280        0.5844310
C       -1.8179600       -3.9105260        0.2429130
C        0.2947160       -4.6388680        1.1130700
C       -2.3278180       -5.1903270        0.3965820
H       -2.4464420       -3.1220780       -0.1539190
C       -0.2133580       -5.9166880        1.2687130
H        1.3095550       -4.4297960        1.4257170
C       -1.5256060       -6.2004370        0.9073230
H       -3.3533890       -5.3983030        0.1200350
H        0.4131030       -6.6959810        1.6834980
H       -1.9207360       -7.1999610        1.0332770
36
1a-rN G= -842.150798
C        0.7658590        0.7530690       -0.1299690
C        1.4219850        1.9441520       -0.5370980
C        0.7503770        3.1428990       -0.5914630
C       -0.6108410        0.8306360        0.2418510
C       -1.2580540        2.0609720        0.1766400
H        2.4512340        1.8842390       -0.8569890
C       -0.5949020        3.2095600       -0.2248980
H       -2.3016230        2.1168010        0.4603970
H        1.2650480        4.0325740       -0.9300680
H       -1.1223410        4.1536180       -0.2583570
C        2.6972030       -0.6428780       -0.0991280
C        3.2473870       -1.7928350       -0.6970310
C        4.6028560       -2.0241960       -0.5882980
H        2.5931040       -2.4623570       -1.2374160
C        4.7458580       -0.0428310        0.7344780
C        5.3780060       -1.1325320        0.1427300
H        5.0497530       -2.8927260       -1.0539540
H        5.3191820        0.6537450        1.3370000
H        6.4410770       -1.2794690        0.2702140
C       -1.3500160       -0.3465930        0.7518500
C       -0.8006010       -1.1856890        1.6336170
H       -1.3433000       -2.0494410        1.9966260
H        0.1980460       -1.0264940        2.0156310
C       -2.7422190       -0.5475600        0.2693970
C       -3.0700510       -0.2987130       -1.0651070
C       -3.7411230       -1.0122230        1.1260170
C       -4.3546940       -0.5291200       -1.5349910
H       -2.3075010        0.0690250       -1.7410030
C       -5.0278630       -1.2385750        0.6580290
H       -3.5104920       -1.1797100        2.1706270
C       -5.3386760       -1.0004730       -0.6746550
H       -4.5879360       -0.3404880       -2.5750080
H       -5.7916720       -1.5923850        1.3385300
H       -6.3428460       -1.1740730       -1.0389710
N        1.3457050       -0.4690990       -0.2118280
N        3.4509610        0.2125390        0.6196470
36
1s-rN-TS G = -842.191954 ifreq= -514.35
C        0.7147380        1.0231390       -0.1864670
C        1.3991910        2.2205330       -0.4649440
C        0.7640520        3.4267770       -0.2679470
C       -0.6080590        1.0854380        0.3251880
C       -1.2335660        2.3253010        0.5040540
H        2.4089300        2.1834000       -0.8488400
C       -0.5504090        3.4876380        0.2195870
H       -2.2434280        2.3608840        0.8935980
H        1.2903830        4.3456510       -0.4935470
H       -1.0207020        4.4485060        0.3799650
C        2.4942160       -0.5865130       -0.2925470
C        2.9849190       -1.7008510       -0.9930480
C        4.2885380       -2.1007580       -0.7859870
H        2.3310450       -2.2146230       -1.6840440
C        4.5015300       -0.3143070        0.7769050
C        5.0752280       -1.3918070        0.1157830
H        4.6909810       -2.9523410       -1.3190760
H        5.0806370        0.2510760        1.4994030
H        6.1016100       -1.6681100        0.3110320
C       -1.1621510       -0.2304190        0.5433670
C       -0.1835180       -1.1790910        0.7872520
H       -0.3724180       -2.2305190        0.5977790
H        0.6189170       -0.9689830        1.4832390
N        1.1763370       -0.2345210       -0.4927810
N        3.2471080        0.0838590        0.5932200
C       -2.5487340       -0.5831030        0.2335490
C       -3.3199270        0.1794480       -0.6538260
C       -3.1349700       -1.7151270        0.8161330
C       -4.6242680       -0.1825180       -0.9508490
H       -2.8827730        1.0454880       -1.1332730
C       -4.4371050       -2.0782630        0.5130340
H       -2.5665940       -2.2986260        1.5296560
C       -5.1888810       -1.3121350       -0.3701550
H       -5.2003560        0.4145770       -1.6459420
H       -4.8713580       -2.9548940        0.9761040
H       -6.2081540       -1.5918280       -0.6023420
37
1a-rc G = -842.644674
C        0.7433810        0.9632400        0.1027440
C        1.3958640        2.1719840       -0.2548280
C        0.6773330        3.3342800       -0.3116550
C       -0.6566040        0.9705460        0.4258560
C       -1.3475440        2.1658520        0.3196140
H        2.4422520        2.1518830       -0.5048430
C       -0.6962960        3.3399920       -0.0261530
H       -2.4061760        2.1787000        0.5418980
H        1.1706480        4.2526500       -0.5977770
H       -1.2516820        4.2666610       -0.0740930
C        2.7032000       -0.5946200       -0.0540660
C        2.9821130       -1.9382400       -0.3183050
C        4.3092380       -2.3088670       -0.4277540
H        2.1823970       -2.6562790       -0.4392260
C        4.8976050       -0.0335280        0.0076430
C        5.2895740       -1.3427500       -0.2656270
H        4.5708550       -3.3371740       -0.6351280
H        5.6391930        0.7424110        0.1532790
H        6.3390630       -1.5886450       -0.3388540
C       -1.3641100       -0.2427870        0.8943430
C       -0.8630410       -0.9806430        1.8925750
H       -1.3810050       -1.8615790        2.2477750
H        0.0541110       -0.7068680        2.3986140
C       -2.6678140       -0.5574430        0.2586480
C       -2.8506400       -0.3511930       -1.1098340
C       -3.7212160       -1.0778000        1.0111540
C       -4.0535250       -0.6798500       -1.7165110
H       -2.0424480        0.0565790       -1.7051540
C       -4.9255690       -1.4006120        0.4042650
H       -3.6031250       -1.2098160        2.0791460
C       -5.0938700       -1.2056110       -0.9609750
H       -4.1783130       -0.5250120       -2.7801230
H       -5.7375460       -1.7957870        1.0004810
H       -6.0349580       -1.4555870       -1.4329710
N        1.3603300       -0.2399240        0.0686730
N        3.6314410        0.3392210        0.1160400
H        0.7302500       -1.0350260        0.1493450
37
1a-rc-TS  G = -842.619216 ifreq= -349.84
C       -0.6751130        1.0467870        0.2600420
C       -1.3920230        2.2020670        0.5058650
C       -0.8045850        3.4179670        0.1853970
C        0.6071260        1.0820170       -0.3022700
C        1.1911610        2.3121700       -0.5994020
H       -2.3803890        2.1563250        0.9425090
C        0.4754380        3.4729810       -0.3635910
H        2.1777510        2.3490620       -1.0418860
H       -1.3484150        4.3343610        0.3705850
H        0.9096060        4.4311380       -0.6143270
C       -2.4958900       -0.6231800        0.3458750
C       -3.1817410       -1.4433820        1.2342250
C       -4.4801810       -1.7904690        0.9040710
H       -2.7168490       -1.7853200        2.1487980
C       -4.2449190       -0.5087310       -1.0932590
C       -5.0278920       -1.3149000       -0.2786510
H       -5.0571630       -2.4218270        1.5660680
H       -4.6336530       -0.1245200       -2.0285370
H       -6.0382310       -1.5631740       -0.5698580
C        1.1693820       -0.2497220       -0.4863890
C        0.1766730       -1.1981580       -0.7563870
H        0.3331850       -2.2478830       -0.5347430
H       -0.6115760       -0.9677930       -1.4629810
C        2.5445470       -0.5901490       -0.1961010
C        3.3493070        0.2502100        0.5916660
C        3.0978850       -1.7800130       -0.6997260
C        4.6581930       -0.0964000        0.8711430
H        2.9325830        1.1554360        1.0118990
C        4.4074060       -2.1184010       -0.4187230
H        2.5023300       -2.4211650       -1.3366510
C        5.1908640       -1.2779770        0.3666920
H        5.2645810        0.5507910        1.4903110
H        4.8245140       -3.0330800       -0.8177560
H        6.2166880       -1.5441890        0.5849770
N       -1.1494650       -0.2691730        0.6004110
N       -2.9946730       -0.1684160       -0.7928030
H       -0.8026170       -0.6052060        1.4960270
40
1g-rN G= -956.718169
C        0.5279000       -0.5462700       -0.1874900
C        1.3257720       -1.5790850        0.3870150
C        2.6796810       -1.4373270        0.5701830
C        1.1917230        0.6901560       -0.5228100
C        2.5471660        0.8050720       -0.3569890
H        0.8455090       -2.4946050        0.6953500
C        3.3100080       -0.2490290        0.1773720
H        3.0551860        1.7255390       -0.6145070
H        3.2431440       -2.2412040        1.0205280
C       -1.5017860       -1.7866880       -0.3456430
C       -2.8316240       -1.6991160        0.1015220
C       -3.6018450       -2.8419560        0.1463040
H       -3.2176040       -0.7363130        0.4074630
C       -1.7431520       -4.0305240       -0.7468610
C       -3.0514730       -4.0433000       -0.2879040
H       -4.6230420       -2.7992190        0.5025680
H       -1.2874880       -4.9429790       -1.1168170
H       -3.6212770       -4.9615610       -0.2856380
C        0.4167020        1.8371170       -1.0651580
C        0.7480100        2.3679540       -2.2421260
H        0.2406110        3.2412730       -2.6317190
H        1.5400310        1.9409340       -2.8436710
C       -0.6701980        2.4005040       -0.2239850
C       -0.5747740        2.3590700        1.1672740
C       -1.7920560        2.9991290       -0.7983200
C       -1.5661270        2.9141260        1.9638650
H        0.2859550        1.8902760        1.6294230
C       -2.7854250        3.5517230       -0.0032080
H       -1.8994440        3.0095650       -1.8757100
C       -2.6759240        3.5133020        1.3816780
H       -1.4721950        2.8772000        3.0416690
H       -3.6528560        4.0046130       -0.4661670
H       -3.4530020        3.9409260        2.0017900
N       -0.7828200       -0.6112310       -0.4090550
N       -0.9754370       -2.9441820       -0.7729990
O        4.6227140       -0.0160030        0.2957150
C        5.4479140       -1.0393940        0.8375310
H        6.4587440       -0.6445800        0.8267310
H        5.1533270       -1.2703800        1.8621710
H        5.3967110       -1.9404560        0.2248420
40
1g-rN-TS G=  -956.6882 ifreq= -542.56
C        0.7461260        0.5629430        0.2175700
C        1.2917240        1.8192680        0.5179620
C        0.5350480        2.9630060        0.3650680
C       -0.5830980        0.4994860       -0.2831870
C       -1.3394450        1.6613430       -0.4255470
H        2.3031260        1.8903700        0.8920410
C       -0.7855620        2.8897410       -0.1107420
H       -2.3500180        1.6211270       -0.8118090
H        0.9751110        3.9170090        0.6168950
C        2.6882010       -0.8495290        0.2766430
C        3.2907180       -1.9443300        0.9190550
C        4.6289520       -2.1953770        0.7013580
H        2.6917710       -2.5609040        1.5749350
C        4.6601370       -0.3123490       -0.7586030
C        5.3407490       -1.3595520       -0.1531440
H        5.1158390       -3.0294730        1.1898400
H        5.1794580        0.3494620       -1.4437530
H        6.3907970       -1.5171030       -0.3543390
C       -0.9931750       -0.8632030       -0.5316040
C        0.0867610       -1.6904780       -0.7965150
H        0.0160120       -2.7600820       -0.6278420
H        0.8516040       -1.3839360       -1.4992630
C       -2.3284100       -1.3775270       -0.2234460
C       -3.1816830       -0.7231480        0.6755600
C       -2.7815000       -2.5623840       -0.8202420
C       -4.4335010       -1.2397130        0.9701070
H       -2.8487700        0.1827320        1.1648110
C       -4.0307670       -3.0802910       -0.5190990
H       -2.1522730       -3.0656640       -1.5437490
C       -4.8645060       -2.4200220        0.3757990
H       -5.0731140       -0.7229130        1.6740570
H       -4.3604070       -3.9955100       -0.9937770
H       -5.8432910       -2.8202140        0.6057200
N        1.3402180       -0.6491700        0.4889510
N        3.3702600       -0.0570150       -0.5643450
O       -1.5766820        3.9761720       -0.3014910
C       -1.0351330        5.2535800       -0.0178330
H       -1.8186810        5.9706380       -0.2447960
H       -0.7583370        5.3389840        1.0351740
H       -0.1625050        5.4584130       -0.6417890
41
1g-rc G= -957.15388
C        0.6854210       -0.5772200       -0.2593260
C        1.5104510       -1.6351640        0.2126100
C        2.8510580       -1.4509680        0.3893630
C        1.2763270        0.7132990       -0.5263640
C        2.6175390        0.8705680       -0.3470680
H        1.0607200       -2.5917810        0.4147700
C        3.4300160       -0.1969370        0.1038890
H        3.0864380        1.8284650       -0.5268600
H        3.4573010       -2.2716400        0.7418460
C       -1.5299750       -1.7769910       -0.3376360
C       -2.8579610       -1.5341650       -0.6960620
C       -3.7667790       -2.5607060       -0.5302330
H       -3.1602890       -0.5723450       -1.0891800
C       -1.9844750       -3.9055830        0.3029420
C       -3.3273790       -3.7748060       -0.0209080
H       -4.8048310       -2.4133800       -0.7951560
H       -1.6017640       -4.8363110        0.7038040
H       -4.0051600       -4.6033900        0.1242460
C        0.4526000        1.8614730       -0.9933280
C        0.7628300        2.4630460       -2.1411880
H        0.2183860        3.3327970       -2.4849400
H        1.5726140        2.1012870       -2.7609490
C       -0.6707100        2.3086300       -0.1272480
C       -0.5876460        2.1695290        1.2596680
C       -1.8241980        2.8688540       -0.6808340
C       -1.6227550        2.6029500        2.0750110
H        0.2983020        1.7321740        1.7048870
C       -2.8587300        3.3000190        0.1358510
H       -1.9190610        2.9480110       -1.7565370
C       -2.7601980        3.1707220        1.5156140
H       -1.5401400        2.4966460        3.1486330
H       -3.7482060        3.7280640       -0.3074830
H       -3.5701540        3.5033220        2.1513350
N       -0.6290470       -0.7148410       -0.5103660
N       -1.0965130       -2.9276860        0.1500270
O        4.7087080        0.0770910        0.2384380
C        5.6059730       -0.9362230        0.7045270
H        6.5840710       -0.4694450        0.7273950
H        5.3195770       -1.2583860        1.7047870
H        5.6082520       -1.7802770        0.0162690
H       -1.0774370        0.1152220       -0.8826620
41
1g-rc-TS G= -957.117208 ifreq= -378.74
C       -0.6961680       -0.5627180        0.3421380
C       -1.2898440       -1.7689960        0.6491690
C       -0.5958140       -2.9455380        0.4044800
C        0.5895990       -0.5137580       -0.2177520
C        1.2910670       -1.6862880       -0.4430290
H       -2.2807480       -1.8025640        1.0814360
C        0.6925650       -2.9080270       -0.1412330
H        2.2786450       -1.6744520       -0.8843800
H       -1.0646370       -3.8874730        0.6464800
C       -2.6669210        0.9315490        0.3323010
C       -3.4202600        1.7496660        1.1668460
C       -4.7450700        1.9570800        0.8254370
H       -2.9846970        2.1952150        2.0507220
C       -4.4027160        0.5640540       -1.0798170
C       -5.2518340        1.3532570       -0.3164230
H       -5.3735130        2.5803300        1.4470370
H       -4.7584150        0.0833150       -1.9830640
H       -6.2808730        1.4906770       -0.6154350
C        1.0231000        0.8555560       -0.4742380
C       -0.0560430        1.6841080       -0.8000240
H       -0.0020920        2.7556580       -0.6438740
H       -0.8117350        1.3375670       -1.4945630
C        2.3545490        1.3465290       -0.1939150
C        3.2333460        0.6299240        0.6357800
C        2.7896530        2.5622780       -0.7494500
C        4.4973820        1.1208350        0.9057520
H        2.9075960       -0.2939680        1.0936610
C        4.0549920        3.0453060       -0.4773240
H        2.1390750        3.1101900       -1.4186690
C        4.9122970        2.3264340        0.3502670
H        5.1602500        0.5671380        1.5569060
H        4.3804690        3.9786780       -0.9163780
H        5.9035540        2.7057250        0.5609070
N       -1.2944150        0.7179710        0.6033830
N       -3.1265820        0.3560770       -0.7674240
O        1.4224980       -4.0043790       -0.4169750
C        0.8544440       -5.2776310       -0.1464300
H        1.6003120       -6.0068700       -0.4465120
H        0.6397680       -5.3894920        0.9176830
H       -0.0585210       -5.4269480       -0.7255720
H       -0.9841670        1.1461770        1.4721440
39
1h-rN G= -881.503839 
C        0.5054040       -0.5305490       -0.1551560
C        1.2977360       -1.5656070        0.4241450
C        2.6483810       -1.4070130        0.6014630
C        1.1635610        0.7005190       -0.4919870
C        2.5303650        0.8098150       -0.3249490
H        0.8143960       -2.4778590        0.7380000
C        3.3000880       -0.2279630        0.2096910
H        3.0144240        1.7410590       -0.5948040
H        3.2260090       -2.2025930        1.0570220
C       -1.5242070       -1.7737860       -0.3397030
C       -2.8605240       -1.6936620        0.0885060
C       -3.6263920       -2.8405050        0.1146410
H       -3.2538380       -0.7346060        0.3966250
C       -1.7500240       -4.0127420       -0.7678400
C       -3.0647340       -4.0341980       -0.3237320
H       -4.6522650       -2.8055290        0.4577110
H       -1.2881920       -4.9195910       -1.1434990
H       -3.6307050       -4.9547240       -0.3380880
C        0.3915430        1.8478400       -1.0359100
C        0.7333640        2.3863450       -2.2067470
H        0.2274430        3.2607760       -2.5959400
H        1.5317270        1.9643810       -2.8035960
C       -0.7049290        2.4093090       -0.2052050
C       -0.6121090        2.3897540        1.1867360
C       -1.8323170        2.9852600       -0.7913210
C       -1.6120720        2.9447930        1.9725270
H        0.2534730        1.9384280        1.6572620
C       -2.8346240        3.5372410       -0.0068470
H       -1.9359610        2.9782670       -1.8691350
C       -2.7278510        3.5212130        1.3786310
H       -1.5202780        2.9259720        3.0509830
H       -3.7066510        3.9721290       -0.4783770
H       -3.5113270        3.9489840        1.9905440
N       -0.8103490       -0.5956010       -0.3768430
N       -0.9863850       -2.9247420       -0.7724540
C        4.7826950       -0.0888160        0.3668770
H        5.2979900       -0.6427640       -0.4221570
H        5.0934460        0.9524280        0.3031430
H        5.1151840       -0.5010820        1.3197770
39
1h-rN-TS G= -881.478017 ifreq=-502.62
C       -0.6862860        0.7226160        0.1162930
C       -1.4590970        1.8778790        0.3402740
C       -0.9290320        3.1300070        0.1082560
C        0.6336300        0.8570160       -0.3861310
C        1.1633520        2.1361240       -0.6055380
H       -2.4685180        1.7764290        0.7162390
C        0.3921580        3.2497000       -0.3716280
H        2.1719950        2.2372180       -0.9869760
H        0.7935810        4.2372600       -0.5648790
C       -2.3461000       -1.0075110        0.2842730
C       -2.7537810       -2.1285150        1.0267790
C       -4.0218850       -2.6347950        0.8339410
H       -2.0654470       -2.5642970        1.7376460
C       -4.3646030       -0.9320610       -0.7971980
C       -4.8572280       -2.0237110       -0.0955920
H       -4.3598140       -3.4936810        1.3991870
H       -4.9822510       -0.4407950       -1.5417050
H       -5.8586530       -2.3852890       -0.2808580
C        1.2845910       -0.4194970       -0.5465250
C        0.3815350       -1.4497390       -0.7522660
H        0.6469410       -2.4740300       -0.5121830
H       -0.4267120       -1.3338660       -1.4632790
N       -1.0597600       -0.5501320        0.4708690
N       -3.1449030       -0.4319430       -0.6277940
C        2.6927290       -0.6549200       -0.2207070
C        3.4003880        0.1972800        0.6374850
C        3.3651390       -1.7611600       -0.7576090
C        4.7271310       -0.0532650        0.9501870
H        2.8966110        1.0454420        1.0823460
C        4.6897250       -2.0129970       -0.4388110
H        2.8453030       -2.4134080       -1.4483220
C        5.3779100       -1.1585830        0.4146900
H        5.2533440        0.6121300        1.6224860
H        5.1906750       -2.8717480       -0.8667320
H        6.4143730       -1.3515220        0.6588140
C       -1.7388890        4.3712970        0.3570040
H       -1.8563470        4.9440790       -0.5647890
H       -2.7286180        4.1291600        0.7399060
H       -1.2382050        5.0199670        1.0777720
40
1h-rc G= -881.935645
C        0.6695170       -0.5664840       -0.2250910
C        1.4933730       -1.6191100        0.2601280
C        2.8358270       -1.4157630        0.4164210
C        1.2585810        0.7188420       -0.5158510
C        2.6111180        0.8672450       -0.3498820
H        1.0450020       -2.5705850        0.4872970
C        3.4312960       -0.1796350        0.1086710
H        3.0577800        1.8313370       -0.5587200
H        3.4552780       -2.2230460        0.7840250
C       -1.5391460       -1.7762330       -0.3138400
C       -2.8892330       -1.4991950       -0.5418670
C       -3.7902400       -2.5382300       -0.4070720
H       -3.2147300       -0.5024930       -0.8095310
C       -1.9525210       -3.9579280        0.1422680
C       -3.3189000       -3.7946650       -0.0579510
H       -4.8448460       -2.3667270       -0.5726770
H       -1.5474760       -4.9255860        0.4120710
H       -3.9878710       -4.6352090        0.0563330
C        0.4411750        1.8641490       -0.9959260
C        0.7724930        2.4667470       -2.1381270
H        0.2336280        3.3359010       -2.4919350
H        1.5926630        2.1051540       -2.7442080
C       -0.6969740        2.3164650       -0.1517760
C       -0.6359730        2.1868940        1.2375930
C       -1.8416810        2.8723960       -0.7277060
C       -1.6847320        2.6238650        2.0329920
H        0.2433890        1.7538900        1.6999510
C       -2.8898170        3.3074090        0.0694710
H       -1.9189170        2.9446350       -1.8052280
C       -2.8135960        3.1865260        1.4513450
H       -1.6194240        2.5248910        3.1084870
H       -3.7723330        3.7317730       -0.3908930
H       -3.6341260        3.5219790        2.0717630
N       -0.6483920       -0.7042440       -0.4578520
N       -1.0740360       -2.9712540        0.0169660
C        4.8941170        0.0429040        0.2770140
H        5.3379220        0.3435270       -0.6747030
H        5.0687910        0.8620610        0.9782940
H        5.3989990       -0.8486690        0.6395120
H       -1.1094740        0.1381790       -0.7884390
40
1h-rc-TS G= -881.906986  ifreq= -351.22
C       -0.6514200        0.7534040        0.2082390
C       -1.4544390        1.8573700        0.4195020
C       -0.9743290        3.1190590        0.0821090
C        0.6310400        0.8658130       -0.3402210
C        1.1194190        2.1347550       -0.6565890
H       -2.4406820        1.7414730        0.8502730
C        0.3148530        3.2376240       -0.4555670
H        2.1057560        2.2420530       -1.0882490
H        0.6809100        4.2208280       -0.7243060
C       -2.3393990       -1.0536320        0.3311090
C       -2.9580650       -1.9137340        1.2315170
C       -4.2191180       -2.3780010        0.9017290
H       -2.4713340       -2.1971300        2.1547030
C       -4.0813620       -1.1203320       -1.1195860
C       -4.7977980       -1.9744430       -0.2933150
H       -4.7436590       -3.0443620        1.5730090
H       -4.4948840       -0.7897710       -2.0646950
H       -5.7809360       -2.3144830       -0.5849750
C        1.2934750       -0.4199980       -0.4815440
C        0.3775200       -1.4528520       -0.7173470
H        0.6130330       -2.4776200       -0.4524820
H       -0.4163010       -1.3141410       -1.4414300
C        2.6928410       -0.6451960       -0.1878040
C        3.4304530        0.2738760        0.5765150
C        3.3365980       -1.7996900       -0.6643430
C        4.7632820        0.0378210        0.8595370
H        2.9441190        1.1531100        0.9767840
C        4.6692510       -2.0281100       -0.3794810
H        2.7922650       -2.5009280       -1.2836470
C        5.3860960       -1.1103650        0.3821580
H        5.3178840        0.7456450        1.4607010
H        5.1555720       -2.9171590       -0.7576100
H        6.4299190       -1.2904880        0.6030820
N       -1.0293950       -0.5838440        0.5866750
N       -2.8670740       -0.6670190       -0.8194040
H       -0.6720600       -0.8583710        1.4988550
C       -1.8160020        4.3436660        0.2876210
H       -2.0499110        4.8057590       -0.6731120
H       -2.7501000        4.1042730        0.7911290
H       -1.2774910        5.0834370        0.8809080
36
1i-rN G= -1301.831147
C        1.1492830        0.4774460        0.2115030
C        1.7531760        1.7220280       -0.1128810
C        3.0733220        1.8066610       -0.4798640
C        1.9513160       -0.7028250        0.1252700
C        3.2842830       -0.5940370       -0.2510960
H        1.1696290        2.6244240       -0.0158330
C        3.8323250        0.6396720       -0.5551500
H        3.8970270       -1.4831290       -0.3207120
H        3.5282210        2.7633630       -0.6962570
C       -1.0727600        1.2966320        0.4649500
C       -2.1103730        1.4125160        1.4087070
C       -3.1300390        2.3126860        1.1785070
H       -2.0769420        0.7992140        2.2980960
C       -2.0761540        2.8429080       -0.8959710
C       -3.1200990        3.0495140        0.0008370
H       -3.9293940        2.4310650        1.8981510
H       -2.0565450        3.3807620       -1.8378280
H       -3.9052030        3.7547100       -0.2320120
C        1.3915060       -2.0522820        0.3670420
C        0.2051430       -2.4087470       -0.1306330
H       -0.2021310       -3.3953020        0.0511810
H       -0.3811630       -1.7288640       -0.7325830
N       -0.0965990        0.3726710        0.7228590
N       -1.0731600        2.0040080       -0.6813410
C        2.2145790       -3.0085180        1.1532150
C        2.9348880       -2.5717520        2.2670820
C        2.2643220       -4.3611470        0.8138050
C        3.6663310       -3.4670310        3.0335750
H        2.9115900       -1.5235750        2.5400690
C        2.9996180       -5.2565280        1.5774010
H        1.7366400       -4.7089450       -0.0653820
C        3.7008320       -4.8132720        2.6915390
H        4.2100220       -3.1127560        3.8998410
H        3.0325750       -6.3010520        1.2955020
H        4.2766690       -5.5110520        3.2854130
Cl       5.4924200        0.7377600       -1.0298090
36
1i-rN-TS G= -1301.807548   ifreq= -519.82
C        0.7654080        0.6221570       -0.2513540
C        1.2567360        1.8999440       -0.5780870
C        0.4442050        3.0018030       -0.4441240
C       -0.5577350        0.4996170        0.2474950
C       -1.3761610        1.6276910        0.3686380
H        2.2642610        2.0102900       -0.9522880
C       -0.8652870        2.8582350        0.0310970
H       -2.3843570        1.5351390        0.7501430
H        0.8103290        3.9858450       -0.7038620
C        2.7773540       -0.6872070       -0.2772270
C        3.4381390       -1.7535660       -0.9081040
C        4.7875500       -1.9300550       -0.6833710
H        2.8754230       -2.4067700       -1.5604900
C        4.7116500       -0.0347180        0.7601320
C        5.4493540       -1.0498440        0.1659760
H        5.3206370       -2.7407350       -1.1627630
H        5.1921160        0.6600510        1.4407930
H        6.5055180       -1.1489990        0.3722630
C       -0.9064870       -0.8745570        0.5214050
C        0.2045610       -1.6475060        0.8138380
H        0.1824650       -2.7225560        0.6699320
H        0.9549570       -1.2868200        1.5060340
N        1.4213970       -0.5579000       -0.4930940
N        3.4111180        0.1488610        0.5589900
C       -2.2187160       -1.4493660        0.2218400
C       -3.0872910       -0.8575650       -0.7049330
C       -2.6302750       -2.6288000        0.8572520
C       -4.3172890       -1.4296540       -0.9884520
H       -2.7832720        0.0408490       -1.2260560
C       -3.8577750       -3.2017500        0.5676320
H       -1.9870960       -3.0829830        1.6006060
C       -4.7082090       -2.6032770       -0.3547410
H       -4.9703530       -0.9622520       -1.7140550
H       -4.1575880       -4.1113700        1.0716910
H       -5.6698970       -3.0471540       -0.5763540
Cl      -1.8513950        4.2778720        0.2101170
37
1i-rc- G= -1302.259606
C        1.2870270        0.4848790       -0.0557060
C        1.8969490        1.7139600       -0.4237970
C        3.2143100        1.7428620       -0.7797650
C        2.0553050       -0.7297270       -0.0860450
C        3.3911860       -0.6594160       -0.4206260
H        1.3163750        2.6196000       -0.3963430
C        3.9634410        0.5562690       -0.7764350
H        3.9904840       -1.5596180       -0.4307990
H        3.6900210        2.6752260       -1.0482300
C       -1.0201270        1.3283390        0.4591260
C       -2.1467810        0.9688430        1.2030570
C       -3.1951330        1.8681090        1.2549550
H       -2.1880830        0.0209250        1.7221720
C       -1.9162720        3.3189270       -0.1482300
C       -3.0828520        3.0682390        0.5707110
H       -4.0854740        1.6323620        1.8210950
H       -1.8000770        4.2419230       -0.7028920
H       -3.8788240        3.7986050        0.5815710
C        1.4552250       -2.0532570        0.2114450
C        0.3456140       -2.4494440       -0.4213530
H       -0.0950480       -3.4166400       -0.2194470
H       -0.1317880       -1.8340360       -1.1735310
N        0.0219850        0.4011640        0.4060750
N       -0.9023480        2.4682010       -0.2093430
C        2.1696010       -2.9201800        1.1811090
C        2.7882240       -2.3627200        2.3015010
C        2.2182820       -4.3026790        0.9988580
C        3.4211260       -3.1731630        3.2319260
H        2.7626120       -1.2903260        2.4537140
C        2.8562180       -5.1112090        1.9272440
H        1.7730300       -4.7432310        0.1159380
C        3.4561430       -4.5494120        3.0474190
H        3.8871560       -2.7290590        4.1016170
H        2.8936040       -6.1812320        1.7705340
H        3.9557740       -5.1813300        3.7698630
Cl       5.6104080        0.6092900       -1.2229350
H       -0.2214390       -0.5109860        0.7861530
37
1i-rc-TS G= -1302.231851 ifreq= -358.93
C        0.7128280        0.6213240       -0.3674410
C        1.2641810        1.8442980       -0.7013760
C        0.5174720        2.9901700       -0.4813310
C       -0.5674840        0.5246220        0.1887630
C       -1.3233490        1.6752940        0.3911390
H        2.2541290        1.9078660       -1.1314910
C       -0.7620380        2.8948110        0.0603010
H       -2.3105210        1.6214900        0.8288140
H        0.9211620        3.9607760       -0.7328370
C        2.7468450       -0.7843670       -0.3198760
C        3.5343170       -1.6004620       -1.1237040
C        4.8652770       -1.7411380       -0.7718840
H        3.1193350       -2.0952080       -1.9911830
C        4.4602090       -0.2951900        1.0816280
C        5.3428590       -1.0761770        0.3484090
H        5.5207590       -2.3603820       -1.3690190
H        4.7927970        0.2322500        1.9673320
H        6.3756430       -1.1607450        0.6539840
C       -0.9453210       -0.8554640        0.4765820
C        0.1668130       -1.6261970        0.8317630
H        0.1644390       -2.7022530        0.7003890
H        0.9029660       -1.2262680        1.5187020
N        1.3670530       -0.6376750       -0.5988120
N        3.1776150       -0.1515200        0.7594160
C       -2.2507510       -1.4075290        0.1979410
C       -3.1533150       -0.7457870       -0.6524790
C       -2.6370820       -2.6293270        0.7769330
C       -4.3933730       -1.2952070       -0.9189790
H       -2.8636420        0.1798260       -1.1309350
C       -3.8787260       -3.1705960        0.5078260
H       -1.9682750       -3.1349540        1.4612100
C       -4.7599650       -2.5054760       -0.3397860
H       -5.0747170       -0.7847080       -1.5860210
H       -4.1677950       -4.1074890        0.9642870
H       -5.7327210       -2.9309570       -0.5482060
H        1.0768440       -1.0935670       -1.4607920
Cl      -1.6667590        4.3421650        0.3348100
36
1k-rN G= -941.478707 
C        0.7512920       -0.7948270       -0.4061570
C        1.2091600       -2.0692990        0.0292750
C        2.5267270       -2.2922780        0.3443910
C        1.7031220        0.2716520       -0.4945390
C        3.0312330        0.0263790       -0.1708380
H        0.5083280       -2.8887020        0.0619950
C        3.4164050       -1.2305780        0.2458730
H        3.7695110        0.8156830       -0.2261280
H        2.8824370       -3.2670010        0.6488650
C       -1.5662580       -1.3447050       -0.4757070
C       -2.6555550       -1.4223670       -1.3630490
C       -3.7639010       -2.1602440       -1.0028610
H       -2.5929050       -0.9086270       -2.3119730
C       -2.6815700       -2.6123000        1.0739740
C       -3.7856450       -2.7733470        0.2439530
H       -4.6063790       -2.2472320       -1.6763950
H       -2.6794040       -3.0533710        2.0650820
H       -4.6380700       -3.3478800        0.5773850
C        1.3084990        1.6500230       -0.8660310
C        0.2106690        2.2168800       -0.3610560
H       -0.0730470        3.2248050       -0.6364350
H       -0.4239880        1.6919990        0.3387480
C        2.2012040        2.3944650       -1.7931330
C        2.7883440        1.7458870       -2.8816840
C        2.4492220        3.7558220       -1.6135650
C        3.5830510        2.4444880       -3.7786100
H        2.6107300        0.6876770       -3.0312700
C        3.2480700        4.4544010       -2.5078260
H        2.0265340        4.2652550       -0.7566910
C        3.8153420        3.8020170       -3.5949750
H        4.0213780        1.9279910       -4.6227850
H        3.4353640        5.5086160       -2.3492910
H        4.4407400        4.3460960       -4.2907020
N       -0.4994780       -0.5767500       -0.8630820
N       -1.5955760       -1.9305100        0.7359310
F        4.7011690       -1.4375760        0.5627280
36
1k-rN-TS G=  -941.454260 ifreq= -523.2
C       -0.7417760       -0.8034680        0.2269490
C       -1.3721590       -2.0227370        0.5388040
C       -0.6872390       -3.2068080        0.3876730
C        0.5865660       -0.8181690       -0.2737700
C        1.2777910       -2.0281400       -0.4125150
H       -2.3849400       -2.0239880        0.9147170
C        0.6241240       -3.1864290       -0.0876470
H        2.2892070       -2.0588630       -0.7955620
H       -1.1458420       -4.1561410        0.6301360
C       -2.5971230        0.7199540        0.2739730
C       -3.1377590        1.8472540        0.9141800
C       -4.4588090        2.1740450        0.6902820
H       -2.5076490        2.4284590        1.5730710
C       -4.5907000        0.2954210       -0.7706090
C       -5.2127610        1.3803060       -0.1676740
H       -4.8997460        3.0343560        1.1768390
H       -5.1440200       -0.3355850       -1.4580230
H       -6.2511460        1.5975230       -0.3737610
C        1.0825850        0.5135120       -0.5246540
C        0.0615690        1.4086240       -0.7970660
H        0.2017470        2.4719850       -0.6334920
H       -0.7235150        1.1463580       -1.4951340
C        2.4502550        0.9363210       -0.2182130
C        3.2499940        0.2350040        0.6939500
C        2.9877290        2.0768780       -0.8301430
C        4.5350250        0.6637860        0.9859100
H        2.8505480       -0.6356560        1.1973240
C        4.2703170        2.5071550       -0.5316530
H        2.3975790        2.6136050       -1.5624440
C        5.0512080        1.8009150        0.3757980
H        5.1334120        0.1130410        1.7001320
H        4.6669570        3.3892530       -1.0174820
H        6.0555500        2.1329290        0.6040130
N       -1.2645400        0.4401890        0.4913750
N       -3.3187560       -0.0329100       -0.5703670
F        1.2596550       -4.3641830       -0.2414540
37
1k-rc G= -941.907458 
C        0.8911180       -0.7766480       -0.1503910
C        1.3540280       -2.0335790        0.3259110
C        2.6738310       -2.2055930        0.6295670
C        1.8100430        0.3210050       -0.2905970
C        3.1421430        0.1074330       -0.0068980
H        0.6586950       -2.8494150        0.4198700
C        3.5505430       -1.1318570        0.4570830
H        3.8668120        0.9029940       -0.1153170
H        3.0543710       -3.1545230        0.9798110
C       -1.5309700       -1.3546050       -0.4545210
C       -2.6332810       -0.9666020       -1.2195270
C       -3.7880490       -1.7179940       -1.1071760
H       -2.5764020       -0.1123010       -1.8803460
C       -2.6449060       -3.0951120        0.4755530
C       -3.7995140       -2.8049690       -0.2471110
H       -4.6646830       -1.4557360       -1.6830400
H       -2.6232450       -3.9298970        1.1653410
H       -4.6815400       -3.4169630       -0.1260380
C        1.3683000        1.6739040       -0.7082760
C        0.3517940        2.2759590       -0.0818830
H        0.0297230        3.2675640       -0.3706740
H       -0.1624950        1.8098950        0.7491540
C        2.1391680        2.3355330       -1.7901330
C        2.6232410        1.5903900       -2.8666310
C        2.3754560        3.7101460       -1.7575080
C        3.3085590        2.2110400       -3.9001980
H        2.4512970        0.5212730       -2.9027190
C        3.0657310        4.3284940       -2.7890360
H        2.0355450        4.2928690       -0.9108790
C        3.5309810        3.5816240       -3.8641710
H        3.6689870        1.6234000       -4.7341860
H        3.2494320        5.3940660       -2.7480050
H        4.0717290        4.0649330       -4.6672340
N       -0.3771810       -0.5756670       -0.5666200
N       -1.5298280       -2.3853110        0.3807160
F        4.8269850       -1.3081590        0.7516710
H       -0.5234010        0.3088860       -1.0479610
37
1k-rc-TS G= -941.880039 ifreq= -360.9
C       -0.6911130       -0.8104400        0.3374590
C       -1.3592310       -1.9801690        0.6529250
C       -0.7300750       -3.1894380        0.4092890
C        0.5913970       -0.8269070       -0.2236080
C        1.2336160       -2.0407310       -0.4497750
H       -2.3492440       -1.9525930        1.0865990
C        0.5467350       -3.1927850       -0.1348300
H        2.2190490       -2.0919150       -0.8918570
H       -1.2121970       -4.1295690        0.6383210
C       -2.5819070        0.7807500        0.3208620
C       -3.2970970        1.6366350        1.1503580
C       -4.6095350        1.9054400        0.8032020
H       -2.8439750        2.0637920        2.0344710
C       -4.3281310        0.4898650       -1.0958470
C       -5.1406120        1.3221610       -0.3381500
H       -5.2098310        2.5601310        1.4202190
H       -4.7036650        0.0226330       -1.9980760
H       -6.1609480        1.5074960       -0.6410690
C        1.0989240        0.5157590       -0.4856750
C        0.0663780        1.3982430       -0.8190320
H        0.1758840        2.4661970       -0.6680040
H       -0.7083630        1.0864390       -1.5091160
C        2.4541570        0.9320090       -0.2058660
C        3.2909950        0.1693110        0.6267870
C        2.9565370        2.1198410       -0.7657930
C        4.5804780        0.5887730        0.8948110
H        2.9142330       -0.7321040        1.0904400
C        4.2469220        2.5311220       -0.4953490
H        2.3376070        2.7009670       -1.4369410
C        5.0622380        1.7672280        0.3347950
H        5.2111470        0.0010680        1.5479960
H        4.6249650        3.4430280       -0.9372390
H        6.0733210        2.0906950        0.5442260
N       -1.2218330        0.5007280        0.5952240
N       -3.0644830        0.2228720       -0.7780350
F        1.1309290       -4.3718680       -0.3719050
H       -0.8900470        0.9111680        1.4649290
40
1M-1-rN G= -956.713880
C       -0.5245880       -0.3312470       -0.0386960
C       -1.8431130       -0.2524310        0.4376040
C       -2.7061550       -1.3344720        0.3301200
C       -0.0681720       -1.5482940       -0.6246170
C       -0.9431170       -2.6160270       -0.6880210
H       -2.2181300        0.6732890        0.8473880
C       -2.2568060       -2.5289400       -0.2290940
C        0.2791130        1.7497080        0.8199300
C        0.8954850        2.9617480        0.4473240
C        0.8994110        4.0166980        1.3359810
H        1.3414870        3.0363000       -0.5344630
C       -0.2265740        2.5930550        2.8895800
C        0.3255800        3.8368700        2.5878220
H        1.3530320        4.9609610        1.0653530
H       -0.6520930        2.4153220        3.8715540
H        0.3173610        4.6271210        3.3250400
C        1.3258490       -1.6828280       -1.1172110
C        1.5610360       -2.1923740       -2.3281300
H        2.5685530       -2.3660090       -2.6836980
H        0.7466780       -2.4538580       -2.9914890
C        2.4361010       -1.3004630       -0.2053210
C        2.3011860       -1.4558090        1.1755080
C        3.6380400       -0.7955630       -0.7036610
C        3.3433870       -1.1321730        2.0325900
H        1.3707700       -1.8350790        1.5813580
C        4.6793260       -0.4677030        0.1523250
H        3.7481300       -0.6347690       -1.7687430
C        4.5375320       -0.6367640        1.5244130
H        3.2213860       -1.2653440        3.0999590
H        5.6007430       -0.0688810       -0.2524430
H        5.3483050       -0.3765260        2.1923600
N        0.3227030        0.7355030       -0.0881320
N       -0.2634720        1.5767580        2.0438170
H       -2.9051180       -3.3885610       -0.3124120
O       -3.9645050       -1.1373570        0.7929700
C       -4.8816390       -2.2125470        0.6911410
H       -4.5396960       -3.0756470        1.2662110
H       -5.8186690       -1.8503210        1.1035650
H       -5.0296630       -2.5038170       -0.3509030
H       -0.5933920       -3.5544860       -1.0992170
40
1m-1-rN-TS G= -956.963975	ifreq =-469.59
C        0.6744050        0.4068120        0.1150210
C        1.5292390        1.4923610        0.3240820
C        1.0764270        2.7797170        0.0841410
C       -0.6402570        0.6357770       -0.3828570
C       -1.0721330        1.9448730       -0.6028070
H        2.5349800        1.3469330        0.6917000
C       -0.2300100        3.0147740       -0.3834090
C        2.1959740       -1.4475260        0.2857470
C        2.5166050       -2.5929230        1.0340380
C        3.7401900       -3.1988220        0.8409520
H        1.7981770       -2.9689590        1.7492230
C        4.2113630       -1.5374400       -0.8005430
C        4.6183920       -2.6607640       -0.0942110
H        4.0110600       -4.0784070        1.4105240
H        4.8639990       -1.1001210       -1.5488590
H        5.5877400       -3.1010600       -0.2796900
C       -1.3821470       -0.5892440       -0.5432890
C       -0.5589250       -1.6818790       -0.7604390
H       -0.8977230       -2.6852550       -0.5250320
H        0.2563650       -1.6196050       -1.4697820
C       -2.8033680       -0.7207290       -0.2159640
C       -3.4428810        0.1778090        0.6484460
C       -3.5583570       -1.7693690       -0.7585830
C       -4.7846160        0.0275700        0.9611980
H       -2.8749440        0.9817370        1.0980480
C       -4.8980970       -1.9209110       -0.4399480
H       -3.0900700       -2.4550750       -1.4537420
C       -5.5182470       -1.0213220        0.4195010
H       -5.2580990        0.7269610        1.6381460
H       -5.4637640       -2.7360990       -0.8723260
H       -6.5663000       -1.1357150        0.6635710
N        0.9495260       -0.8905380        0.4733810
N        3.0353410       -0.9418810       -0.6310600
H       -0.5759630        4.0175710       -0.5827080
H       -2.0725080        2.1200970       -0.9787000
O        1.9650670        3.7708050        0.3277930
C        1.5561030        5.1108580        0.1118210
H        0.7077240        5.3694180        0.7484180
H        2.4084720        5.7306430        0.3739320
H        1.2929120        5.2773050       -0.9344890
41
1m-1-rc G= -957.143481 
C       -0.5618210       -0.3613000        0.1833850
C       -1.8489100       -0.3849730        0.7464250
C       -2.6780900       -1.4579700        0.5151830
C       -0.0886080       -1.4818050       -0.6106740
C       -0.9662330       -2.5284800       -0.8311710
H       -2.1986070        0.4415890        1.3394440
C       -2.2398270       -2.5404950       -0.2916760
C        0.1884520        1.9121580        0.9634560
C        1.3060920        2.7485750        0.8855770
C        1.2468490        3.9645790        1.5378760
H        2.1867960        2.4483110        0.3330930
C       -0.9591290        3.3906100        2.2438670
C        0.0936340        4.2986360        2.2325760
H        2.0901640        4.6404270        1.5034460
H       -1.8753710        3.6170020        2.7753950
H        0.0041830        5.2395460        2.7558030
C        1.2738820       -1.5360480       -1.1859370
C        1.4196300       -1.8183800       -2.4834720
H        2.4013620       -1.9141960       -2.9284370
H        0.5619800       -1.9543730       -3.1288980
C        2.4402150       -1.3207210       -0.2877200
C        2.3873040       -1.7450650        1.0419970
C        3.6004580       -0.6992850       -0.7536680
C        3.4773550       -1.5694840        1.8805510
H        1.4922110       -2.2273010        1.4176410
C        4.6893160       -0.5232910        0.0877300
H        3.6410330       -0.3343850       -1.7722510
C        4.6313790       -0.9588590        1.4052750
H        3.4259000       -1.9110480        2.9059130
H        5.5805650       -0.0356550       -0.2845960
H        5.4797100       -0.8166440        2.0616180
N        0.2799300        0.6851890        0.2980160
N       -0.9188540        2.2180580        1.6231620
H       -2.8845970       -3.3868220       -0.4751830
O       -3.8875290       -1.4126560        1.0763800
C       -4.7995110       -2.4865390        0.8588700
H       -4.3975970       -3.4205490        1.2524190
H       -5.6998230       -2.2192940        1.4019320
H       -5.0282770       -2.5906040       -0.2021340
H       -0.6302370       -3.3750050       -1.4133890
H        1.1694640        0.5678990       -0.1753770
41
1m-m-rc-TS G = -957.119501 ifreq= -340.04
C        0.6438010        0.4405830        0.2233900
C        1.5255070        1.4719670        0.4161690
C        1.1248210        2.7658010        0.0602830
C       -0.6399290        0.6419880       -0.3160580
C       -1.0301210        1.9409750       -0.6371040
H        2.5077330        1.3154400        0.8405160
C       -0.1543850        2.9955630       -0.4643930
C        2.1899960       -1.4896320        0.3490040
C        2.7612370       -2.3667990        1.2638700
C        3.9760170       -2.9359250        0.9250360
H        2.2739520       -2.5850530        2.2043710
C        3.8912840       -1.7319150       -1.1310610
C        4.5581670       -2.6136760       -0.2928590
H        4.4625760       -3.6200980        1.6069670
H        4.3087450       -1.4614750       -2.0933930
H        5.5062720       -3.0363430       -0.5922830
C       -1.3957100       -0.5848180       -0.4403700
C       -0.5629930       -1.6939130       -0.6520070
H       -0.8786120       -2.6889700       -0.3584760
H        0.2296180       -1.6400080       -1.3886760
C       -2.8142360       -0.6972260       -0.1662310
C       -3.4873440        0.2783310        0.5866090
C       -3.5401870       -1.7973250       -0.6513940
C       -4.8394590        0.1506390        0.8481190
H       -2.9376090        1.1148460        0.9963890
C       -4.8914710       -1.9183600       -0.3871480
H       -3.0429210       -2.5408080       -1.2612350
C       -5.5448250       -0.9446910        0.3617610
H       -5.3447940        0.9014480        1.4405720
H       -5.4410490       -2.7668850       -0.7718020
H       -6.6030330       -1.0402370        0.5663920
N        0.9222920       -0.9175760        0.6140170
N        2.7212140       -1.1781630       -0.8222850
H        0.5655580       -1.1437270        1.5394320
H       -0.4621230        3.9908060       -0.7470240
H       -2.0093130        2.1195900       -1.0614120
O        2.0320340        3.7275850        0.2671690
C        1.6836140        5.0712000       -0.0444400
H        2.5522840        5.6692870        0.2108620
H        1.4635720        5.1760920       -1.1076430
H        0.8261980        5.3944200        0.5474210
61
1a-PQ G = -1531.773849
C       -2.9575400       -1.2047450        0.2492500
C       -3.9693100       -1.5757730        1.1569930
C       -4.0115230       -2.8623370        1.6902810
C       -1.9830360       -2.1684980       -0.1202760
C       -2.0371010       -3.4463180        0.4530330
H       -4.7154280       -0.8459060        1.4340120
C       -3.0436310       -3.8101750        1.3459880
H       -1.2737770       -4.1670770        0.1746000
H       -4.8030300       -3.1181140        2.3887370
H       -3.0714500       -4.8113980        1.7637400
C       -3.7494990        1.1285890       -0.2916910
C       -3.2724610        2.4179190       -0.6402320
C       -4.1793020        3.4593380       -0.7265760
H       -2.2146710        2.5617490       -0.8271290
C       -5.9058600        1.9222960       -0.1258020
C       -5.5379980        3.2191430       -0.4630400
H       -3.8358680        4.4549180       -0.9915620
H       -6.9456880        1.6837550        0.0878640
H       -6.2780170        4.0096580       -0.5162360
C       -0.8982660       -1.8794470       -1.1071110
C       -1.1957500       -1.4800720       -2.3574440
H       -0.4248060       -1.2340850       -3.0789280
H       -2.2261240       -1.3626620       -2.6758070
C        0.5052190       -2.0473920       -0.6531250
C        0.8446530       -1.8450870        0.6973850
C        1.5333810       -2.3847920       -1.5526790
C        2.1674820       -1.9553280        1.1299090
H        0.0666740       -1.5916130        1.4091160
C        2.8530410       -2.4910120       -1.1219360
H        1.2945830       -2.5709050       -2.5942610
C        3.1777130       -2.2728870        0.2218160
H        2.4081740       -1.7715520        2.1720200
H        3.6322430       -2.7404730       -1.8351790
H        4.2085660       -2.3443140        0.5534450
N       -2.8336620        0.0967160       -0.2476730
N       -5.0473690        0.8899650       -0.0407380
H       -1.9080330        0.3579420       -0.5749380
C        3.4513540        0.6508280       -3.3298760
C        2.2288040        0.8487580       -2.7033700
C        2.1581900        1.0262690       -1.3124210
C        3.3291100        1.0045510       -0.5169900
C        4.5547000        0.8085460       -1.1737830
C        4.6166670        0.6343550       -2.5546480
C        0.8373170        1.2166830       -0.7045830
C        3.2505430        1.1700820        0.9531820
C        2.0012790        1.3376620        1.5985680
C        0.7481470        1.3580340        0.8275520
C        1.9226660        1.4615260        2.9936980
H        0.9442830        1.5807850        3.4455420
C        3.0719460        1.4228050        3.7740110
C        4.3122280        1.2616140        3.1471190
C        4.3977980        1.1396050        1.7605260
H        3.5025100        0.5084610       -4.4039990
H        1.3052380        0.8628680       -3.2706570
H        5.4799070        0.7799630       -0.6132900
H        5.5815770        0.4800070       -3.0269420
H        3.0079310        1.5153390        4.8528700
H        5.2209040        1.2285760        3.7396730
H        5.3772420        1.0114780        1.3187620
O       -0.3590160        1.4960590        1.3337130
O       -0.2024200        1.2823640       -1.3555780
61
1a-PQ-T G= -1531.734977
C       -2.9575400       -1.2047450        0.2492500
C       -3.9693100       -1.5757730        1.1569930
C       -4.0115230       -2.8623370        1.6902810
C       -1.9830360       -2.1684980       -0.1202760
C       -2.0371010       -3.4463180        0.4530330
H       -4.7154280       -0.8459060        1.4340120
C       -3.0436310       -3.8101750        1.3459880
H       -1.2737770       -4.1670770        0.1746000
H       -4.8030300       -3.1181140        2.3887370
H       -3.0714500       -4.8113980        1.7637400
C       -3.7494990        1.1285890       -0.2916910
C       -3.2724610        2.4179190       -0.6402320
C       -4.1793020        3.4593380       -0.7265760
H       -2.2146710        2.5617490       -0.8271290
C       -5.9058600        1.9222960       -0.1258020
C       -5.5379980        3.2191430       -0.4630400
H       -3.8358680        4.4549180       -0.9915620
H       -6.9456880        1.6837550        0.0878640
H       -6.2780170        4.0096580       -0.5162360
C       -0.8982660       -1.8794470       -1.1071110
C       -1.1957500       -1.4800720       -2.3574440
H       -0.4248060       -1.2340850       -3.0789280
H       -2.2261240       -1.3626620       -2.6758070
C        0.5052190       -2.0473920       -0.6531250
C        0.8446530       -1.8450870        0.6973850
C        1.5333810       -2.3847920       -1.5526790
C        2.1674820       -1.9553280        1.1299090
H        0.0666740       -1.5916130        1.4091160
C        2.8530410       -2.4910120       -1.1219360
H        1.2945830       -2.5709050       -2.5942610
C        3.1777130       -2.2728870        0.2218160
H        2.4081740       -1.7715520        2.1720200
H        3.6322430       -2.7404730       -1.8351790
H        4.2085660       -2.3443140        0.5534450
N       -2.8336620        0.0967160       -0.2476730
N       -5.0473690        0.8899650       -0.0407380
H       -1.9080330        0.3579420       -0.5749380
C        3.4513540        0.6508280       -3.3298760
C        2.2288040        0.8487580       -2.7033700
C        2.1581900        1.0262690       -1.3124210
C        3.3291100        1.0045510       -0.5169900
C        4.5547000        0.8085460       -1.1737830
C        4.6166670        0.6343550       -2.5546480
C        0.8373170        1.2166830       -0.7045830
C        3.2505430        1.1700820        0.9531820
C        2.0012790        1.3376620        1.5985680
C        0.7481470        1.3580340        0.8275520
C        1.9226660        1.4615260        2.9936980
H        0.9442830        1.5807850        3.4455420
C        3.0719460        1.4228050        3.7740110
C        4.3122280        1.2616140        3.1471190
C        4.3977980        1.1396050        1.7605260
H        3.5025100        0.5084610       -4.4039990
H        1.3052380        0.8628680       -3.2706570
H        5.4799070        0.7799630       -0.6132900
H        5.5815770        0.4800070       -3.0269420
H        3.0079310        1.5153390        4.8528700
H        5.2209040        1.2285760        3.7396730
H        5.3772420        1.0114780        1.3187620
O       -0.3590160        1.4960590        1.3337130
O       -0.2024200        1.2823640       -1.3555780
61
1a-PQ-TS G= -1531.734177 ifreq =-1186.24 
C       -1.8734830        1.6141890        0.2400180
C       -2.5648170        2.8058380       -0.0878100
C       -2.3813990        3.9557690        0.6655440
C       -1.0045780        1.5870320        1.3733330
C       -0.8573160        2.7566060        2.1210530
H       -3.1903260        2.8230650       -0.9696380
C       -1.5247320        3.9357640        1.7734400
H       -0.2299160        2.7324930        3.0054170
H       -2.8942220        4.8700260        0.3861750
H       -1.3840280        4.8304270        2.3710930
C       -3.0531300        0.1135500       -1.2587060
C       -2.8931680       -0.8372550       -2.2973690
C       -4.0206850       -1.2608060       -2.9881900
H       -1.9031000       -1.2039700       -2.5392380
C       -5.3298380        0.1716920       -1.5649790
C       -5.2682670       -0.7489590       -2.6245090
H       -3.9292970       -1.9809190       -3.7941420
H       -6.2899750        0.5648090       -1.2402700
H       -6.1765420       -1.0591060       -3.1283870
C       -0.3168080        0.3416420        1.8079400
C        0.9986980        0.3806820        2.0939890
H        1.5279480       -0.4896800        2.4656410
H        1.5794290        1.2836600        1.9444260
C       -1.1233740       -0.8991850        1.9524760
C       -2.4937100       -0.8327720        2.2593310
C       -0.5363750       -2.1662280        1.7951450
C       -3.2520910       -1.9947170        2.4087690
H       -2.9708670        0.1342300        2.3804040
C       -1.2923490       -3.3277530        1.9445320
H        0.5082160       -2.2424340        1.5184260
C       -2.6552400       -3.2487130        2.2512760
H       -4.3090650       -1.9188530        2.6454290
H       -0.8201980       -4.2957040        1.8050890
H       -3.2456190       -4.1534720        2.3585490
N       -1.9349170        0.5009430       -0.5674450
N       -4.2647120        0.5984480       -0.8925190
H       -0.8844790       -0.1380630       -0.8514190
C        2.8987330       -3.8323220       -0.4681640
C        1.9401690       -2.8679850       -0.7321760
C        2.2745320       -1.4934310       -0.7430030
C        3.6137290       -1.0885170       -0.4709570
C        4.5657200       -2.0918700       -0.2058980
C        4.2219660       -3.4395390       -0.2035160
C        1.2454140       -0.5154120       -1.0076220
C        3.9510420        0.3393330       -0.4615430
C        2.9525560        1.2994340       -0.7724460
C        1.5750070        0.8966320       -1.0969780
C        3.2676340        2.6715370       -0.7607080
H        2.4790520        3.3766860       -0.9988540
C        4.5467130        3.1081730       -0.4473960
C        5.5407990        2.1653100       -0.1395930
C        5.2442430        0.8075840       -0.1481880
H        2.6293230       -4.8838990       -0.4643650
H        0.9124900       -3.1459500       -0.9334390
H        5.5941840       -1.8228340        0.0023820
H        4.9816560       -4.1864410        0.0045880
H        4.7767680        4.1690700       -0.4376890
H        6.5456560        2.4929930        0.1084590
H        6.0323740        0.1061530        0.0974560
O        0.6943180        1.7368610       -1.4230170
O        0.0162290       -0.9105930       -1.1718460
61
INT-HPQ-T G= -1531.732087
C       -3.0026560        1.0460250       -0.1300510
C       -4.3793700        1.2386860       -0.4367400
C       -5.0728890        2.3431770        0.0320630
C       -2.3364970        2.0129570        0.6907690
C       -3.0743390        3.0995040        1.1695710
H       -4.8681390        0.5313070       -1.0934770
C       -4.4227460        3.2792380        0.8456460
H       -2.5814080        3.8087280        1.8257730
H       -6.1148690        2.4805540       -0.2381430
H       -4.9598980        4.1406150        1.2290450
C       -2.8894280       -1.1799990       -0.9759900
C       -2.3679140       -1.9556390       -2.0380590
C       -2.9673340       -3.1712120       -2.3381600
H       -1.5158150       -1.5887930       -2.5936510
C       -4.4675180       -2.7921240       -0.4994650
C       -4.0408080       -3.6077860       -1.5566560
H       -2.5977950       -3.7758660       -3.1598680
H       -5.2788160       -3.1177050        0.1474940
H       -4.5278480       -4.5584720       -1.7426900
C       -0.9076050        1.8938510        1.1030130
C       -0.0973510        2.9499030        0.8944560
H        0.9335130        2.9672550        1.2273740
H       -0.4510330        3.8253140        0.3614430
C       -0.4525380        0.6640720        1.8048750
C       -1.3803320       -0.2514940        2.3328080
C        0.9164420        0.3910930        1.9865300
C       -0.9571770       -1.3980870        3.0072340
H       -2.4425490       -0.0717890        2.2151910
C        1.3404740       -0.7488040        2.6656350
H        1.6625860        1.0609270        1.5763500
C        0.4059200       -1.6545420        3.1761020
H       -1.6957440       -2.0909680        3.3990640
H        2.4029710       -0.9428680        2.7706260
H        0.7365750       -2.5506740        3.6919740
N       -2.2851980        0.0201420       -0.6895500
N       -3.9263400       -1.6088170       -0.2106870
H       -0.7343550        0.2802890       -1.3084990
C        4.0489430       -3.2122530        0.6983060
C        2.8416160       -2.7812680        0.1683450
C        2.6918570       -1.4673040       -0.3075460
C        3.7807980       -0.5611420       -0.2590660
C        4.9977220       -1.0208690        0.2861210
C        5.1317600       -2.3209650        0.7583630
C        1.3765390       -1.0530510       -0.8217750
C        3.6122320        0.8094700       -0.7569030
C        2.3421200        1.2285590       -1.2564410
C        1.2385250        0.3186780       -1.2616130
C        2.1648850        2.5578540       -1.7124960
H        1.1865640        2.8548430       -2.0693130
C        3.2156440        3.4586450       -1.6931590
C        4.4702920        3.0503730       -1.2094570
C        4.6575700        1.7505150       -0.7493590
H        4.1541370       -4.2270300        1.0687730
H        1.9831450       -3.4417160        0.1221230
H        5.8524210       -0.3585990        0.3484650
H        6.0805770       -2.6436120        1.1755480
H        3.0697750        4.4748880       -2.0449270
H        5.2999820        3.7497750       -1.1892020
H        5.6364190        1.4717810       -0.3792430
O        0.0686310        0.7577310       -1.7085790
O        0.4000400       -1.8394610       -0.8839190
36
INT1a G= -842.413453
C       -4.4317470        1.0702650        0.3346120
C       -5.8238590        1.2795260        0.1318060
C       -6.5177080        2.2187820        0.8825580
C       -3.7596930        1.8348350        1.3448050
C       -4.4902760        2.7516150        2.1012130
H       -6.3256470        0.7275010       -0.6517080
C       -5.8567070        2.9555890        1.8745980
H       -3.9853250        3.3006960        2.8893260
H       -7.5744100        2.3828250        0.6958000
H       -6.4011040        3.6804280        2.4713070
C       -4.1316470       -0.8461350       -1.0734830
C       -3.3734700       -1.3467970       -2.1638390
C       -3.7976680       -2.4955580       -2.8163010
H       -2.4821460       -0.8103460       -2.4683090
C       -5.6135940       -2.6085920       -1.2452540
C       -4.9449650       -3.1481310       -2.3534480
H       -3.2403430       -2.8859330       -3.6616730
H       -6.4900420       -3.1123730       -0.8430210
H       -5.3069740       -4.0579820       -2.8189850
C       -2.3126350        1.6181820        1.6145980
C       -1.4770740        2.6718730        1.6873050
H       -0.4298400        2.5511400        1.9447540
H       -1.8264590        3.6800010        1.4899280
C       -1.8440850        0.2258180        1.8500130
C       -2.6841750       -0.7090180        2.4790970
C       -0.5561690       -0.1854150        1.4679610
C       -2.2481000       -2.0109890        2.7276060
H       -3.6859230       -0.4131570        2.7741020
C       -0.1194250       -1.4878520        1.7133620
H        0.0952200        0.5106240        0.9492480
C       -0.9631640       -2.4076660        2.3449510
H       -2.9132400       -2.7162160        3.2170220
H        0.8757180       -1.7887410        1.3994490
H       -0.6257670       -3.4229930        2.5292320
N       -3.6561550        0.2708630       -0.4526650
N       -5.2397770       -1.4938640       -0.6175460
25
HPQ G= -689.322666
H       -2.0325460        0.0930660       -1.5355370
C        2.4960960       -3.5178050       -0.0505140
C        1.2740160       -2.9607400       -0.3992320
C        1.1502450       -1.5746560       -0.6010420
C        2.2751360       -0.7192290       -0.4514500
C        3.5035060       -1.3116480       -0.0967460
C        3.6143170       -2.6836630        0.1003700
C       -0.1528160       -1.0217710       -0.9675050
C        2.1370100        0.7291870       -0.6645010
C        0.8670880        1.2801720       -1.0229510
C       -0.2410750        0.4044380       -1.1660060
C        0.7219310        2.6738740       -1.2306280
H       -0.2523930        3.0639310       -1.5015480
C        1.8076230        3.5202250       -1.0892830
C        3.0598000        2.9877460       -0.7373480
C        3.2157000        1.6198380       -0.5304370
H        2.5865460       -4.5880060        0.1041260
H        0.3921480       -3.5794900       -0.5230420
H        4.3883470       -0.7003380        0.0288490
H        1.6929270        4.5871430       -1.2490540
H        4.1969000        1.2499830       -0.2607130
O       -1.4450070        0.8807130       -1.5001030
O       -1.2029810       -1.7040860       -1.1217470
H        3.9161560        3.6446730       -0.6246370
H        4.5756620       -3.1073780        0.3729900
67
1a-PQCF3  G= -2205.901560
C        4.2328840       -0.0638280        1.1439380
C        5.2286970       -0.9274060        1.6418610
C        5.3008770       -1.2218570        3.0018440
C        3.3053650        0.5083320        2.0544510
C        3.3890680        0.1728150        3.4127940
H        5.9381700       -1.3579590        0.9511560
C        4.3801360       -0.6768060        3.9010950
H        2.6621680        0.6044680        4.0945860
H        6.0791500       -1.8918350        3.3555220
H        4.4320090       -0.9081510        4.9600540
C        4.9425000        0.0040760       -1.2789210
C        4.4240920        0.1647330       -2.5889390
C        5.2806880        0.0096190       -3.6644300
H        3.3746390        0.3996490       -2.7228830
C        7.0406440       -0.4466470       -2.1155020
C        6.6300040       -0.3062290       -3.4354760
H        4.9050750        0.1277350       -4.6764390
H        8.0752520       -0.6912690       -1.8844670
H        7.3311240       -0.4393260       -4.2515830
C        2.2401140        1.4648930        1.6262920
C        2.5547100        2.6051630        0.9828080
H        1.7951230        3.2992530        0.6415890
H        3.5868130        2.8560870        0.7627520
C        0.8333800        1.1092980        1.9389670
C        0.4409040       -0.2407120        2.0144740
C       -0.1459130        2.0982270        2.1511340
C       -0.8848900       -0.5898080        2.2790640
H        1.1810910       -1.0191080        1.8653040
C       -1.4690450        1.7498490        2.4070740
H        0.1349610        3.1455080        2.1242730
C       -1.8463090        0.4027260        2.4695600
H       -1.1661860       -1.6372100        2.3177980
H       -2.2101540        2.5283110        2.5580220
H       -2.8799050        0.1334050        2.6617720
N        4.0774960        0.1991200       -0.2202010
N        6.2314480       -0.2957770       -1.0511920
H        3.1621550        0.5366940       -0.4996490
C       -2.1599410        3.3461970       -0.9895350
C       -0.9681630        2.6609740       -1.1601040
C       -0.9302170        1.2608400       -1.0866040
C       -2.1044710        0.5146430       -0.8426240
C       -3.3054580        1.2227380       -0.6805460
C       -3.3284140        2.6113330       -0.7513200
C        0.3708730        0.5927000       -1.2483990
C       -2.0597810       -0.9620990       -0.7450570
C       -0.8389880       -1.6609480       -0.8781640
C        0.4259880       -0.9398400       -1.1245990
C       -0.7890650       -3.0553910       -0.7490820
H        0.1687540       -3.5518210       -0.8503450
C       -1.9395950       -3.7831760       -0.4839360
C       -3.1521690       -3.0960980       -0.3511740
C       -3.2157270       -1.7118700       -0.4832560
H       -2.1859080        4.4285110       -1.0392820
H       -0.0440680        3.1953330       -1.3447020
H       -4.2329770        0.7025500       -0.4898320
H       -1.8980990       -4.8608850       -0.3765420
H       -4.1743980       -1.2283660       -0.3647810
O        1.5062180       -1.4983650       -1.2491640
O        1.4088320        1.1994190       -1.4873370
C       -4.4065720       -3.8869190       -0.0879960
C       -4.6177820        3.3510720       -0.5136550
F       -5.4531640       -3.1109880        0.2769710
F       -4.2278870       -4.8032440        0.8983240
F       -4.7998930       -4.5833900       -1.1900800
F       -5.7098730        2.5619710       -0.6437640
F       -4.7737310        4.3912430       -1.3715250
F       -4.6652670        3.8791890        0.7415420
67
1a-PQCF3-T G= -2205.875623 
C        3.9399650       -0.5134100        1.0213320
C        4.8850540       -1.5458470        1.2586780
C        4.8456950       -2.2641230        2.4376070
C        2.9613080       -0.1995400        2.0211670
C        2.9440730       -0.9645430        3.1942990
H        5.6031820       -1.7908910        0.4905870
C        3.8758420       -1.9740490        3.4147640
H        2.2058910       -0.7352980        3.9543320
H        5.5553180       -3.0685200        2.5981500
H        3.8544760       -2.5352790        4.3428020
C        4.8929630        0.2881150       -1.1162570
C        4.5250800        0.6205480       -2.4379320
C        5.5389740        0.7968830       -3.3715210
H        3.4761070        0.7209270       -2.6889070
C        7.1245460        0.3326340       -1.6229110
C        6.8667920        0.6469530       -2.9660580
H        5.2967950        1.0461250       -4.3989120
H        8.1473270        0.2320300       -1.2700860
H        7.6886010        0.7798270       -3.6602200
C        2.0347610        0.9455110        1.8726720
C        2.5178360        2.1437000        1.4732480
H        1.8662290        2.9952840        1.3202910
H        3.5752730        2.2959300        1.2930620
C        0.6001120        0.7366170        2.1879670
C        0.0177970       -0.5369970        2.0584720
C       -0.2245610        1.8096510        2.5738080
C       -1.3437740       -0.7290790        2.2873620
H        0.6259780       -1.3772380        1.7448320
C       -1.5865820        1.6192210        2.7943270
H        0.2019060        2.7976690        2.7074830
C       -2.1532030        0.3487020        2.6508440
H       -1.7746010       -1.7159830        2.1542330
H       -2.2071540        2.4629550        3.0790000
H       -3.2165180        0.2034480        2.8131350
N        3.8773100        0.1343460       -0.1885970
N        6.1698940        0.1591950       -0.7096350
H        2.9372380        0.4836010       -0.5375830
C       -1.7666340        3.4568930       -0.6917680
C       -0.6285140        2.7093980       -0.9184030
C       -0.6828120        1.3004610       -0.9992960
C       -1.9288010        0.6342000       -0.8559830
C       -3.0776290        1.4119080       -0.6217300
C       -3.0000690        2.7947490       -0.5393560
C        0.5603940        0.5612670       -1.1724100
C       -1.9769760       -0.8272390       -0.9100230
C       -0.7727360       -1.5656800       -1.0479630
C        0.5317250       -0.9007420       -1.1582060
C       -0.8125710       -2.9752330       -1.0433900
H        0.1244050       -3.5115330       -1.1373340
C       -2.0068220       -3.6587290       -0.9148550
C       -3.2025230       -2.9254020       -0.7910410
C       -3.1863970       -1.5379120       -0.7914720
H       -1.7113260        4.5379870       -0.6211180
H        0.3373310        3.1885180       -1.0227400
H       -4.0403420        0.9396220       -0.4847670
H       -2.0238990       -4.7433980       -0.9096660
H       -4.1244710       -1.0100390       -0.6900150
O        1.6065040       -1.5595900       -1.2279140
O        1.6712360        1.1770900       -1.2897420
C       -4.4935220       -3.6745240       -0.6614170
C       -4.2218390        3.6119560       -0.2548540
F       -5.5709620       -2.8671880       -0.5075330
F       -4.4890020       -4.5249970        0.4061650
F       -4.7473350       -4.4561090       -1.7521180
F       -5.3598280        2.8779510       -0.1972310
F       -4.4286160        4.5776280       -1.1970050
F       -4.1300140        4.2762230        0.9359540
67
1a-PQCF3-TS-T G= -2205.872128 ifreq= -1109.53
C        3.2716510       -1.6736450        0.2187330
C        4.0341810       -2.8183030       -0.1191100
C        3.9030180       -3.9925870        0.6076170
C        2.3814880       -1.7203910        1.3349350
C        2.2890520       -2.9113490        2.0575830
H        4.6758440       -2.7819730       -0.9887560
C        3.0284470       -4.0436740        1.6999860
H        1.6460620       -2.9411010        2.9304950
H        4.4719000       -4.8703560        0.3198410
H        2.9286500       -4.9565870        2.2778960
C        4.3986090       -0.0809010       -1.2175930
C        4.2148890        0.8768360       -2.2464420
C        5.3347760        1.3740400       -2.8994660
H        3.2137070        1.1929040       -2.5127250
C        6.6834750       -0.0046420       -1.4601410
C        6.5989320        0.9276300       -2.5079840
H        5.2247440        2.1005610       -3.6972760
H        7.6552570       -0.3475450       -1.1137370
H        7.5016090        1.2965450       -2.9813890
C        1.6105520       -0.5280460        1.7802970
C        0.2961380       -0.6562240        2.0472700
H       -0.2926160        0.1697720        2.4305900
H       -0.2222900       -1.5930980        1.8780710
C        2.3332520        0.7591390        1.9585650
C        3.7040270        0.7758980        2.2704160
C        1.6649240        1.9887160        1.8294700
C        4.3838140        1.9813030        2.4495970
H        4.2436520       -0.1598790        2.3716710
C        2.3421470        3.1936500        2.0084370
H        0.6169800        2.0038990        1.5553280
C        3.7066010        3.1968200        2.3181880
H        5.4427690        1.9693380        2.6890640
H        1.8073680        4.1313010        1.8902460
H        4.2361340        4.1355450        2.4483790
N        3.2855990       -0.5419560       -0.5656140
N        5.6264100       -0.5017860       -0.8246940
H        2.1751450        0.0646100       -0.8705770
C       -1.7480640        3.5553440       -0.5207190
C       -0.7450040        2.6395700       -0.7666330
C       -1.0162430        1.2510010       -0.7937680
C       -2.3392960        0.7830740       -0.5557400
C       -3.3452740        1.7333310       -0.3067620
C       -3.0576580        3.0919790       -0.2900660
C        0.0619800        0.3248740       -1.0381740
C       -2.6104050       -0.6572530       -0.5617770
C       -1.5650270       -1.5672720       -0.8565940
C       -0.1997410       -1.1009770       -1.1499200
C       -1.8142530       -2.9525570       -0.8598770
H       -0.9908450       -3.6197860       -1.0858250
C       -3.0726560       -3.4507280       -0.5759940
C       -4.1120930       -2.5492260       -0.2836620
C       -3.8870120       -1.1800570       -0.2765210
H       -1.5294690        4.6175070       -0.5041270
H        0.2714840        2.9693120       -0.9408290
H       -4.3632190        1.4184650       -0.1241860
H       -3.2555470       -4.5197290       -0.5766490
H       -4.7115050       -0.5210090       -0.0430920
O        0.7184270       -1.8953040       -1.4692440
O        1.2716330        0.7818180       -1.1682420
C       -5.4718350       -3.1012450        0.0297080
C       -4.1366980        4.0978930       -0.0204160
F       -6.3996310       -2.1420730        0.2604790
F       -5.4553680       -3.9018700        1.1339730
F       -5.9539040       -3.8763700       -0.9829590
F       -5.3563140        3.5389490        0.1650040
F       -4.2680660        4.9933110       -1.0407100
F       -3.8750000        4.8417470        1.0929860
67
INT1a-HPQCF3-T G= -2205.871108 
C        3.3241010       -1.6642170        0.1803630
C        4.0695550       -2.8157170       -0.1736650
C        3.9088230       -4.0070430        0.5213220
C        2.4196030       -1.7292490        1.2848070
C        2.3012860       -2.9341400        1.9813250
H        4.7251820       -2.7689190       -1.0330070
C        3.0246860       -4.0705460        1.6047650
H        1.6469220       -2.9739520        2.8456820
H        4.4667770       -4.8869950        0.2179650
H        2.9044980       -4.9951730        2.1599300
C        4.4841990       -0.0570040       -1.1790660
C        4.3385330        0.9176740       -2.2006210
C        5.4751190        1.4224640       -2.8168410
H        3.3467930        1.2428690       -2.4914010
C        6.7810160        0.0291880       -1.3540970
C        6.7283640        0.9726440       -2.3929980
H        5.3879470        2.1593930       -3.6082170
H        7.7432330       -0.3159170       -0.9827450
H        7.6445540        1.3478700       -2.8346740
C        1.6525290       -0.5371250        1.7373320
C        0.3355150       -0.6568460        1.9985150
H       -0.2478810        0.1699180        2.3886860
H       -0.1890430       -1.5892780        1.8234640
C        2.3784440        0.7461240        1.9301730
C        3.7431810        0.7543290        2.2677650
C        1.7199150        1.9801150        1.7917620
C        4.4265900        1.9550710        2.4618740
H        4.2746790       -0.1853720        2.3743810
C        2.4012330        3.1809540        1.9843960
H        0.6762160        2.0023310        1.5015510
C        3.7595870        3.1752470        2.3193560
H        5.4809140        1.9364270        2.7207620
H        1.8743410        4.1220940        1.8585200
H        4.2924480        4.1104950        2.4606760
N        3.3488930       -0.5151180       -0.5750060
N        5.7064520       -0.4801650       -0.7577770
H        1.9620760        0.1976720       -1.0085160
C       -1.8548460        3.5731630       -0.5183360
C       -0.8361380        2.6772730       -0.7715340
C       -1.0863160        1.2836240       -0.8021330
C       -2.4001490        0.7899740       -0.5567160
C       -3.4198570        1.7221110       -0.3013780
C       -3.1545640        3.0856720       -0.2839940
C       -0.0103930        0.3723770       -1.0520530
C       -2.6451020       -0.6558840       -0.5590850
C       -1.5867270       -1.5489250       -0.8545720
C       -0.2324800       -1.0554680       -1.1583190
C       -1.8074920       -2.9374790       -0.8534610
H       -0.9729760       -3.5901760       -1.0809620
C       -3.0561510       -3.4573370       -0.5627730
C       -4.1097120       -2.5738580       -0.2697110
C       -3.9109760       -1.2005800       -0.2676300
H       -1.6551780        4.6388030       -0.4987100
H        0.1723290        3.0287800       -0.9491200
H       -4.4311740        1.3901230       -0.1133030
H       -3.2195860       -4.5293580       -0.5594390
H       -4.7469870       -0.5565920       -0.0336490
O        0.7018680       -1.8212560       -1.4883900
O        1.2019240        0.8662570       -1.2118560
C       -5.4590230       -3.1498670        0.0513410
C       -4.2505820        4.0730950       -0.0075880
F       -6.4033500       -2.2062690        0.2768200
F       -5.4229690       -3.9404360        1.1613840
F       -5.9268680       -3.9406980       -0.9546890
F       -5.4586710        3.4918310        0.1805540
F       -4.3993740        4.9668510       -1.0257270
F       -3.9959290        4.8168380        1.1063710
31
HPQCF3 G= -1363.455909  
H       -1.9281320       -1.1256860       -1.3239260
C        2.4647760       -3.4955730       -0.0231230
C        1.2507900       -2.9398660       -0.3723750
C        1.1321640       -1.5445210       -0.5815540
C        2.2674490       -0.6921280       -0.4357430
C        3.4890280       -1.2853910       -0.0791590
C        3.5854670       -2.6568650        0.1236240
C       -0.1170020       -0.9678240       -0.9373550
C        2.1339690        0.7542450       -0.6558460
C        0.8781720        1.3099860       -1.0092380
C       -0.2957560        0.4478490       -1.1605200
C        0.7406880        2.6926350       -1.2215830
H       -0.2346580        3.0807800       -1.4905950
C        1.8280910        3.5382910       -1.0911050
C        3.0755850        2.9931670       -0.7428980
C        3.2285140        1.6303900       -0.5283690
H        2.5522990       -4.5640910        0.1379340
H        0.3746990       -3.5660960       -0.4889410
H        4.3767210       -0.6817950        0.0456830
H        1.7192630        4.6042730       -1.2568970
H        4.2066760        1.2551830       -0.2631080
O       -1.4430830        0.8578590       -1.4708870
O       -1.1961750       -1.7349450       -1.0807780
C        4.2472160        3.9230600       -0.5930310
C        4.9023370       -3.2805730        0.4916670
F        5.4118060        3.2779610       -0.3497780
F        4.0657510        4.8039910        0.4305380
F        4.4403080        4.6783530       -1.7087650
F        5.8798370       -2.3706110        0.7092090
F        5.3549990       -4.1174110       -0.4838920
F        4.8069220       -4.0356980        1.6198730
24
PQ G = -688.725688
C        2.4904940       -3.5178600       -0.0452660
C        1.2697350       -2.9707460       -0.4206050
C        1.1364460       -1.5875710       -0.6227440
C        2.2439750       -0.7198250       -0.4537470
C        3.4661530       -1.2951100       -0.0714460
C        3.5890310       -2.6696290        0.1299600
C       -0.1851370       -1.0651310       -1.0074130
C        2.1064140        0.7398210       -0.6763920
C        0.8521560        1.3081980       -1.0109760
C       -0.3460670        0.4664220       -1.1631380
C        0.7209130        2.6915900       -1.2129600
H       -0.2571480        3.0844560       -1.4669070
C        1.8203160        3.5327640       -1.0938330
C        3.0644490        2.9814970       -0.7694340
C        3.2031210        1.6090190       -0.5644050
H        2.5890030       -4.5864560        0.1123410
H        0.3968700       -3.5982280       -0.5613230
H        4.3415900       -0.6771150        0.0789690
H        1.7155690        4.6005290       -1.2530450
H        4.1850670        1.2264610       -0.3187160
O       -1.4585690        0.9142700       -1.4120410
O       -1.1618070       -1.7777360       -1.2036000
H        3.9355150        3.6220350       -0.6758370
H        4.5497210       -3.0779950        0.4268120
30
PQCF3 G= -1362.855061 
C        2.4873590       -3.5153370       -0.0449000
C        1.2704510       -2.9697690       -0.4247350
C        1.1363270       -1.5879790       -0.6243990
C        2.2377700       -0.7191160       -0.4503630
C        3.4614280       -1.2858290       -0.0614420
C        3.5793870       -2.6582780        0.1371310
C       -0.1905960       -1.0666170       -1.0123100
C        2.0990760        0.7400160       -0.6713200
C        0.8489510        1.3081410       -1.0071850
C       -0.3526390        0.4634260       -1.1673940
C        0.7161620        2.6900850       -1.2066600
H       -0.2595150        3.0861800       -1.4620530
C        1.8117210        3.5313780       -1.0851500
C        3.0539690        2.9728540       -0.7609830
C        3.1991920        1.6039060       -0.5564110
H        2.5875070       -4.5831430        0.1124080
H        0.4021850       -3.6016820       -0.5691750
H        4.3329640       -0.6676890        0.0970860
H        1.7072660        4.5986190       -1.2434900
H        4.1801770        1.2226890       -0.3132130
O       -1.4588830        0.9145870       -1.4214130
O       -1.1600950       -1.7832210       -1.2082720
C        4.2405570        3.8904800       -0.6196190
C        4.9029500       -3.2548800        0.5399510
F        5.4053010        3.2262670       -0.4437480
F        4.0997730        4.7285160        0.4431370
F        4.3956560        4.6828120       -1.7124550
F        5.8407110       -2.3217440        0.8203120
F        5.4140770       -4.0452250       -0.4427390
F        4.7844850       -4.0428530        1.6404940
37
1a G = -843.047743
C        1.3492720        0.4232230       -0.1859920
C        1.9655890        1.6532890       -0.4869120
C        3.2960800        1.6930280       -0.9042160
C        2.1038970       -0.7739820       -0.3165840
C        3.4418190       -0.6973490       -0.7174380
H        1.3904850        2.5608350       -0.3851360
C        4.0475240        0.5220070       -1.0227240
H        4.0102760       -1.6198600       -0.7919550
H        3.7452520        2.6551760       -1.1328320
C       -0.9581100        1.2445510        0.5027690
C       -2.2043200        0.7674290        0.9810830
C       -3.2173800        1.6780120        1.2216430
H       -2.3520050       -0.2939460        1.1534130
C       -1.7322340        3.4130030        0.5226740
C       -2.9868580        3.0439720        0.9897200
H       -4.1795900        1.3333300        1.5874770
H       -1.5026770        4.4581380        0.3277140
H       -3.7541780        3.7889080        1.1665330
C        1.5225970       -2.1184000       -0.0093890
C        0.5009060       -2.6123030       -0.7347970
H        0.0447330       -3.5695010       -0.5043680
H        0.0970580       -2.0625920       -1.5793540
N        0.0321690        0.3089830        0.2675090
N       -0.7305770        2.5471730        0.2791850
C        2.1206930       -2.8683540        1.1270200
C        2.6617580       -2.1759310        2.2246320
C        2.1526770       -4.2740960        1.1413430
C        3.1918810       -2.8665790        3.3155200
H        2.6577990       -1.0908420        2.2241550
C        2.6886020       -4.9649620        2.2285040
H        1.7764320       -4.8278590        0.2873120
C        3.2071210       -4.2644520        3.3227600
H        3.5953630       -2.3128040        4.1578370
H        2.7123670       -6.0504740        2.2162590
H        3.6274980       -4.8026410        4.1666920
H        5.0839360        0.5550630       -1.3425140
H       -0.2553860       -0.6465060        0.4345530
